# Supplementary material for: A computer model simulating human glucose absorption and metabolism in health and metabolic disease states
Source: F1000Res. 2016 Apr 12;5:647. [Version 1] doi: 10.12688/f1000research.8299.1 (PMC4909112; doi:10.12688/f1000research.8299.1)
Supplement: Raw data for ‘A computer model simulating human glucose absorption and metabolism in health and metabolic disease states’ — The source data for each figure is included. [file f1000research-5-8925-s0000.tgz]

Archive with 1 entries (1 files):
- 21caf313-5269-47dd-aab0-6fd987e71626_Data.zip
