# Supplementary material for: A computer model simulating human glucose absorption and metabolism in health and metabolic disease states
Source: F1000Res. 2016 Apr 12;5:647. [Version 1] doi: 10.12688/f1000research.8299.1 (PMC4909112; doi:10.12688/f1000research.8299.1)
Supplement: Supplementary file 2 [file f1000research-5-8925-s0001.tgz › 7358526b-9d78-4fa2-b61d-184f9e4f682d.mmd]

<Document>
<Version> 22 </Version>
<JMadonnaVersion> 9.0.123 </JMadonnaVersion>
<Bounds> 0 0 1920 985 </Bounds>
<NotesEditor>
<jeditorpane>
<size>11</size><family>Tahoma</family>


</jeditorpane>
</NotesEditor>
<Flowchart>
<ModelInfo>
<Pos> 0 0 </Pos>
<Color> 255 255 255 </Color>

<Globals>
{Reservoirs}
   d/dt (sysartvol1) = - muscleflow1 - SMAflow1 + aorticflow1 - SpAflow1 - HaFlow1 - Renafl1
      INIT sysartvol1 = 1000
   d/dt (Sintbvol1) = - Hshuntinflow1 + SMAflow1 - PVflow1
      INIT Sintbvol1 = 1000
   d/dt (hepbvol1) = + SPVflow1 + HaFlow1 + PVflow1 - Hvflow1
      INIT hepbvol1 = 500
   d/dt (SPbvol1) = - SPVflow1 + SpAflow1
      INIT SPbvol1 = 1200
   d/dt (LVvol1) = - aorticflow1 + PAfl1
      INIT LVvol1 = 100
   d/dt (somavol1) = - SomVfl1 + muscleflow1
      INIT somavol1 = 1000
   d/dt (SysVvol1) = + SomVfl1 + Hvflow1 + Hshuntinflow1 + renVfl1 - VCfl1
      INIT SysVvol1 = 1000
   d/dt (Lungvol1) = - PAfl1 + VCfl1
      INIT Lungvol1 = 600
   d/dt (renvol1) = - renVfl1 + Renafl1
      INIT renvol1 = 100

   {Flows}
   SMAflow1 = (ABP-SmcapP)/SMAR 
   Hvflow1 =  (HSinP-SyVP)/HepVR
   PVflow1 = (SmcapP)/PortalVR
   HaFlow1 = (ABP-HSinP)/HAR
   SpAflow1 = (ABP-SpCapP)/SplCoR
   SPVflow1 = (SpCapP)/PortalVR
   Hshuntinflow1 = (SmcapP)/HepshuntR
   aorticflow1 = (LABP+LVpump)/AorticR
   muscleflow1 = (ABP-somVP)/MusR
   SomVfl1 = (somVP-SyVP)/somaVR
   VCfl1 = (SyVP)/VCR
   PAfl1 = RVpump/PAR
   Renafl1 = (ABP-RenP)/RenAR
   renVfl1 = (RenP-SyVP)/RVR

   {Functions}
   Rvpump = 410
   PAR = 0.1
   SyVp = (SysVvol1-10)/(SysVvol1*SyVC)
   VCR = 0.001
   SyVC = 0.005
   LABP = (LVvol1-40)/(LVC*40)
   LVpump = 1000
   AorticR = 0.4
   LVC = 0.001
   ABP = (sysartvol1-1000)/(1000*AorticC)
   SmcapP = (Sintbvol1-1000)/(1000*SMcapC)
  SmaR = SMAR1*Kgp/(Kgp+SMAGLPC)+SMARF
   AorticC = 0.001
   SMcapC = 0.01
   SpcapP = (SPbvol1-1000)/(SpCoC*1000)
   SplCoR = 2
   SpCoC = 0.05
   RenP = (renvol1-100)/(RenC*100)
   RenC = 0.05
   SomVP = (somavol1-1000)/(1000*SomVC)
   SomVC = 0.01
   MusR = 0.08
   RenAR = 0.4
   SomaVR = 0.01
   RvR = 0.01
   PortalVR = 0.002 
   HsinP = (hepbvol1-500)/(HsinC*500)
   HsinC = 0.01
   HAR = 0.2
   HepVR = 0.002
    HepshuntR =  0.2 
    totvol = sysartvol1+Sintbvol1+hepbvol1+SPbvol1+LVvol1+somavol1+Lungvol1+renvol1
      Kgp = 5
     SMAR1= 0.4
     SMARF= 0.05
 {Reservoirs}
   d/dt (sysgl1) = - renAglfl1 + artglflow1 - HAgllow1 - affSMAglfl - affsomglfl1 - Spceglflow1
      INIT sysgl1 = 0
      LIMIT sysgl1 >= 0
   d/dt (hepgl1) = + Pvglfl1 - HVglfl1 + HAgllow1 - hepglmet1 + splglflow1
      INIT hepgl1 = 0
      LIMIT hepgl1 >= 0
d/dt (SMAgl1) = + affSMAglfl - Pvglfl1 - Hshuntglfl + intabrate
         INIT SMAgl1 = 0
         LIMIT SMAgl1 >= 0
   d/dt (Somgl1) = - somVglfl1 - songlmetrate1 + affsomglfl1
      INIT Somgl1 = 0
      LIMIT Somgl1 >= 0
   d/dt (spcogl1) = - splglflow1 + Spceglflow1
      INIT spcogl1 = 0
      LIMIT spcogl1 >= 0
   d/dt (lunggl1) = + VcGlfl1 - artglflow1
      INIT lunggl1 = 0
      LIMIT lunggl1 >= 0
   d/dt (SysVGl1) = + HVglfl1 + somVglfl1 + Rvglfl1 - VcGlfl1
      INIT SysVGl1 = 0
      LIMIT SysVGl1 >= 0
   d/dt (RenGl1) = - urineGlloss1 - Rvglfl1 + renAglfl1
      INIT RenGl1 = 0
      LIMIT RenGl1 >= 0

   {Flows}
pylglflow= if time > 1000 and TIME < 1020 then (stomglc)*pylflo else 0
   artglflow1 = PAfl1*LunGlc1/1000
   Pvglfl1 = PVflow1*SmaGLc1/1000
   Spceglflow1 = SpAflow1*sysAaGLC1/1000
   splglflow1 = SPVflow1*spcoGLC1/1000
   hepglmet1=(GLUT2Vm1*HepGlC1/(Glut2KM+HepGlC1))*HINC/(Kins+HINC)*Hepinsens*(1+HGLPC*VmGLP/(Kgp+HGLPC))-HGLNco*(HGLNcont/(HGLNcont+Kgln))
    insperglcmetroate = somglmetco1*somGLc1/(somGLc1+GLUT1Km)*SomINC*(1+perinsens*SomGLPC)
HAgllow1 = HaFlow1*sysAaGLC1/1000
   affSMAfl1 = SMAflow1*sysAaGLC1/1000
   VcGlfl1 = sysVGLC1*Vcfl1/1000
   HVglfl1 = HepGlC1*Hvflow1/1000
   renAglfl1 = sysAaGLC1*Renafl1/1000
   Rvglfl1 = RenGLC1*renVfl1/1000
   urineGlloss1 = if   renAglfl1*0.1-RenGlTm1*RenGLC1/(RenGLC1+0.1) > 0 then  renAglfl1*0.1-RenGlTm1*RenGLC1/(RenGLC1+0.1) else 0
   affsomglfl1 = muscleflow1*sysAaGLC1/1000
    insmetrate =   somglmetco1*somGLc1/(somGLc1+GLUT1Km)*SomINC*perinsens*SomGLPC
     Hshuntglfl = SmaGLc1*Hshuntinflow1/1000
intabrate = if time > 1000  then (1-exp(-(time-1000)*0.02))*((Glpump1*(intestglc/(intestglc+Glut2KM))+Pgl1*(intestglc-SmaGLc1))) else 0
 ninsmetrate =NImetglco*somGLc1/(somGLc1+GLUT1Km)
   {Functions}
   LunGlc1 = lunggl1/(lungvol1*3/1000)
   Glpump1 = 0.1
   Pgl1 = 0.01
   somGLc1 = Somgl1/(somavol1*3/1000)
   sysAaGLC1 = sysgl1/(sysartvol1*3/1000)
   SmaGLc1 = SMAgl1/(3*Sintbvol1/1000)
   spcoGLC1 = spcogl1/(3*SPbvol1/1000)
   HepGlC1 = hepgl1/(3*hepbvol1/1000)
   GLUT2Vm1 = 0.01
   sysVGLC1 = SysVGl1/(SysVvol1*3/1000)
   RenGLC1 = RenGl1/(renvol1*3/1000)
   RenGlTm1 = 0.1
   somglmetco1 = 1
 perinsens= 1
 NImetglco = 0.1
 Hepinsens= 0.1 
 Glut2KM = 15
GLUT1Km=1.5
 syshepratio = if time > 1000 then SmaGLc1/HepGlC1 else 0
 somhepmetratio = if time > 1000 then  insmetrate/hepglmet1 else 0
   HGLNcont = HGLNC
    HGLNco = 0.1

   {Submodel "S1"}

      {Reservoirs}
      d/dt (sysartvol1) = - muscleflow1 - SMAflow1 + aorticflow1 - SpAflow1 - HaFlow1 - Renafl1
         INIT sysartvol1 = 1000
         LIMIT sysartvol1 >= 0
      d/dt (Sintbvol1) = - Hshuntinflow1 + SMAflow1 - PVflow1
         INIT Sintbvol1 = 1000
         LIMIT Sintbvol1 >= 0
      d/dt (hepbvol1) = + SPVflow1 + HaFlow1 + PVflow1 - Hvflow1
         INIT hepbvol1 = 500
         LIMIT hepbvol1 >= 0
      d/dt (SPbvol1) = - SPVflow1 + SpAflow1
         INIT SPbvol1 = 1200
         LIMIT SPbvol1 >= 0
      d/dt (LVvol1) = - aorticflow1 + PAfl1
         INIT LVvol1 = 100
         LIMIT LVvol1 >= 0
      d/dt (somavol1) = - SomVfl1 + muscleflow1
         INIT somavol1 = 1000
         LIMIT somavol1 >= 0
      d/dt (SysVvol1) = + SomVfl1 + Hvflow1 + Hshuntinflow1 + renVfl1 - VCfl1
         INIT SysVvol1 = 1000
         LIMIT SysVvol1 >= 0
      d/dt (Lungvol1) = - PAfl1 + VCfl1
         INIT Lungvol1 = 600
         LIMIT Lungvol1 >= 0
      d/dt (renvol1) = - renVfl1 + Renafl1
         INIT renvol1 = 100
         LIMIT renvol1 >= 0

      {Flows}
      SMAflow1 = (ABP-SmcapP)/SMAR 
      Hvflow1 =  (HSinP-SyVP)/HepVR
      PVflow1 = (SmcapP)/PortalVR
      HaFlow1 = (ABP-HSinP)/HAR
      SpAflow1 = (ABP-SpCapP)/SplCoR
      SPVflow1 = (SpCapP)/PortalVR
      Hshuntinflow1 = (SmcapP)/HepshuntR
      aorticflow1 = (LABP+LVpump)/AorticR
      muscleflow1 = (ABP-somVP)/MusR
      SomVfl1 = (somVP-SyVP)/somaVR
      VCfl1 = (SyVP)/VCR
      PAfl1 = RVpump/PAR
      Renafl1 = (ABP-RenP)/RenAR
      renVfl1 = (RenP-SyVP)/RVR

      {Functions}
      Rvpump = 410
      PAR = 0.1
      SyVp = (SysVvol1-100)/(SysVvol1*SyVC)
      VCR = 0.001
      SyVC = 0.005
      LABP = (LVvol1-40)/(LVC*40)
      LVpump = 1000
      AorticR = 0.4
      LVC = 0.001
      ABP = (sysartvol1-1000)/(1000*AorticC)
      SmcapP = (Sintbvol1-1000)/(1000*SMcapC)
      SmaR = SMAR1*Kgp/(Kgp+SMAGLPC)+SMARF
      AorticC = 0.001
      SMcapC = 0.01
      SpcapP = (SPbvol1-1000)/(SpCoC*1000)
      SplCoR = 2
      SpCoC = 0.05
      RenP = (renvol1-100)/(RenC*100)
      RenC = 0.05
      SomVP = (somavol1-1000)/(1000*SomVC)
      SomVC = 0.01
      MusR = 0.08
      RenAR = 0.4
      SomaVR = 0.01
      RvR = 0.01
      PortalVR = 0.002
      HsinP = (hepbvol1-500)/(HsinC*500)
      HsinC = 0.01
      HAR = 0.2
      HepVR = 0.002
      HepshuntR =  0.2
      totvol = sysartvol1+Sintbvol1+hepbvol1+SPbvol1+LVvol1+somavol1+Lungvol1+renvol1
      Kgp = 5
      SMAR1 = 0.4
      SMARF= 0.05

   {Reservoirs}
   d/dt (Lungin) = - aortinfl + sysVinfl
      INIT Lungin = 0
   d/dt (sysin) = - Hainfl - RenAinfl - affSmainfl - spceainflow + aortinfl - somartinfl
      INIT sysin = 0
   d/dt (SMAin) = + affSmainfl - pVinfl + Insecr - Hshuntinfl
      INIT SMAin = 0
   d/dt (Hin) = + pVinfl + spVinflow + Hainfl - HVinfl - Hinloss
      INIT Hin = 0
   d/dt (somin) = + somartinfl - sominmet - somVinfl
      INIT somin = 0
   d/dt (spcein) = - spVinflow + spceainflow
      INIT spcein = 0
   d/dt (renIN) = - renVinfl + RenAinfl
      INIT renIN = 0
   d/dt (SysVin) = + Hshuntinfl - sysVinfl + renVinfl + somVinfl + HVinfl
      INIT SysVin = 0

   {Flows}
   spceainflow = SysINC*SPVflow1/1000
   spVinflow = spceINC*SpAflow1/1000
   affSmainfl = SysINC*SMAflow1/1000
   pVinfl = SMAInC*PVflow1/1000
     songlmetrate1 = somglmetco1*somGLc1/(somGLc1+GLUT1Km)*SomINC*(1+perinsens*SomGLPC) 
     Insecr = insenglsensco *sysAaGLC1/(sysAaGLC1+bcellKmgl)
   Hainfl = SysINC*HaFlow1/1000
   aortinfl = luINC*aorticflow1/1000
   Hinloss = Hinlossrate*HinC
   RenAinfl = SysINC*Renafl1/1000
   renVinfl = RenINC*Renafl1/1000
   HVinfl = HinC*Hvflow1/1000
   somVinfl = SominC*somVfl1/1000
   sysVinfl = sysVINC*Vcfl1/1000
   Hshuntinfl = SMAInC*Hshuntinflow1/1000
   somartinfl = SysINC*muscleflow1/1000

   {Functions}
   SysVINC = SysVin/(SysVvol1*3/1000)
   LuINC = Lungin/(Lungvol1*3/1000)
   SysINC = sysin/(sysartvol1*3/1000)
   HINC = Hin/(hepbvol1*3/1000)
   Hinlossrate = 1
   SomINC = somin/(3*somavol1/1000)
   RenINC = renIN/(renvol1*3/1000)
   insenscoef = 1
   SpCeINC = spcein/(SPbvol1*3/1000)
   SmaINC = SMAin/(Sintbvol1*3/1000)
   sominlossrate = 0
    bcellKmgl = 5

      {Reservoirs}
      d/dt (LungGLN) = - aortGLNfl + VCGLNfl
         INIT LungGLN = 0
      d/dt (SysGLN) = - SpceGLNfl - SomGLNfl - RenGLNfl - HAGLNfl + aortGLNfl - afSMAGLNfl
         INIT SysGLN = 0
      d/dt (SMAGLN) = + GLNsecrate - GLNshuntfl - PVGLNfl + afSMAGLNfl
         INIT SMAGLN = 0
      d/dt (HGLN) = + PVGLNfl - HVGLNfl + HAGLNfl + SPCeGLNfl - HGLNloss
         INIT HGLN = 0
      d/dt (SOMGLN) = + SomGLNfl - SomVGLNMFl - SomGLNmet
         INIT SOMGLN = 0
      d/dt (SPCEGLN) = - SPCeGLNfl + SpceGLNfl
         INIT SPCEGLN = 0
      d/dt (SyVGLN) = + renVGLNfl + HVGLNfl + SomVGLNMFl + GLNshuntfl - VCGLNfl
         INIT SyVGLN = 0
      d/dt (RenGLN) = + RenGLNfl - renVGLNfl
         INIT RenGLN = 0

      {Flows}
      SpceGLNfl = SysGLNC*SPVflow1/1000
      SPCeGLNfl = SpCeGLNC*SpAflow1/1000
      afSMAGLNfl = SysGLNC*SMAflow1/1000
      PVGLNfl = SMAGLNC*PVflow1/1000
      SomGLNfl = SysGLNC*muscleflow1/1000
      SomGLNmet = SonGLNC*somGLNloss
      GLNshuntfl = SMAGLNC*Hshuntinflow1/1000
      GLNsecrate = GLNglsens*(1-sysAaGLC1^n/(sysAaGLC1^n+GLUT1Km^n))
      HAGLNfl = SysGLNC*HaFlow1/1000
      aortGLNfl = LunGLNC*aorticflow1/1000
      HGLNloss = HGLNlossrate*HGLNC
      SomVGLNMFl = SonGLNC*somVfl1/ 1000
      VCGLNfl = SyVGLNC*VCfl1/1000
      HVGLNfl = HGLNC*Hvflow1/1000
      RenGLNfl = SysGLNC*Renafl1/1000
      renVGLNfl = RenGLNC*renVfl1/1000

      {Functions}
      LunGLNC = LungGLN/(3*Lungvol1/1000)
      SysGLNC = SysGLN/(3*sysartvol1/1000)
      RenGLNC = RenGLN/(renvol1*3/1000)
      SonGLNC = SOMGLN/(somavol1*3/1000)
      SMAGLNC = SMAGLN/((Sintbvol1*3/1000))
      HGLNC = HGLN/(hepbvol1*3/1000)
      HGLNlossrate = 0.1
      SyVGLNC = SyVGLN/(SysVvol1*3/1000)
      SpCeGLNC = SPCEGLN/(SPbvol1*3/1000)
      somGLNloss = 0
      GLNglsens = 0.1
Glnsecrate =GLNglsens*(1-SmaGLc1^n/(SmaGLc1^n+GLUT1Km^n))

 {Reservoirs}
   d/dt (LungGLP) = + VCGLPfl - aortGLPfl
      INIT LungGLP = 0
   d/dt (SysGLP) = - HAGLPflo + aortGLPfl - somGLPfl - SPCEGLPflo - affSMAGLPfl - RenaGLPfl
      INIT SysGLP = 0
   d/dt (SMAGLP) = + GLPsecrate - PVGLPfl + affSMAGLPfl - GLPshuntfl
      INIT SMAGLP = 0
   d/dt (HGLP) = - HVGLPfl + SPCEGLPVfl - HGLPloss + HAGLPflo + PVGLPfl
      INIT HGLP = 0
   d/dt (SOMGLP) = + somGLPfl - SOMGLPmet - SomVGLPfl
      INIT SOMGLP = 0
   d/dt (SPCEGLP) = + SPCEGLPflo - SPCEGLPVfl
      INIT SPCEGLP = 0
   d/dt (SyVGlP) = + renVGPfl + HVGLPfl - VCGLPfl + SomVGLPfl + GLPshuntfl
      INIT SyVGlP = 0
   d/dt (RenGLP) = - renVGPfl + RenaGLPfl
      INIT RenGLP = 0

   {Flows}
   SPCEGLPflo = SysGLPC*SPVflow1/1000
   SPCEGLPVfl = SPCEGLPC*SpAflow1/1000
   affSMAGLPfl = SysGLPC*SMAflow1/1000
   PVGLPfl = SMAGLPC*PVflow1/1000
   somGLPfl = SysGLPC*muscleflow1/1000
   SOMGLPmet = SOMGLPC*SomGLPloss
   GLPshuntfl = SMAGLPC*Hshuntinflow1/1000
 GLPsecrate = GLPglsens*SmaGLc1*SmaGLc1/(SmaGLc1*SmaGLc1+Glut2KM*Glut2KM)
   HAGLPflo = SysGLPC*HaFlow1/1000
   aortGLPfl = LunGLPC*aorticflow1/1000
   HGLPloss = Hglplossrate*HGLPC
   SomVGLPfl = SOMGLPC*somVfl1/ 1000
   VCGLPfl = SyVGLPC*VCfl1/1000
   HVGLPfl = HGLPC*Hvflow1/1000
   RenaGLPfl = SysGLPC*Renafl1/1000
   renVGPfl = RenGLPC*renVfl1/1000

   {Functions}
   LunGLPC = LungGLP/(3*Lungvol1/1000)
   SysGLPC = SysGLP/(3*sysartvol1/1000)
   RenGLPC = RenGLP/(renvol1*3/1000)
   SomGLPC = SOMGLP/(somavol1*3/1000)
   SMAGLPC = SMAGLP/((Sintbvol1*3/1000))
   HGLPC = HGLP/(hepbvol1*3/1000)
   Hglplossrate = 1
   SyVGLPC = SyVGlP/(SysVvol1*3/1000)
   SpCeGLPC = SPCEGLP/(SPbvol1*3/1000)
   somGLPloss = 0
   GLPglsens = 20


{Reservoirs}
 pylglflow =  if time >1000 and time < 1020 then (stomglc)*pylflo else 0
      ceglflow = ceflow*intestglc
      ceflow = cerate
      glinflow = volinflow*loadGlc
      volinflow = stomfillrate
      ceglflow = ceflow*intestglc
      pylflo = pylrate
      ceflow = cerate
      glinflow = volinflow*loadGlc
      volinflow = stomfillrate
      pylglflow = stomglc*pylflo
      ceglflow = ceflow*intestglc
      pylflo = pylrate
      ceflow = cerate
      glinflow = volinflow*loadGlc
      volinflow = stomfillrate
  intabrate = if time > 1000  then (1-exp(-(time-1000)*0.02))*((Glpump1*(intestglc/(intestglc+Glut2KM))+Pgl1*(intestglc-SmaGLc1))) else 0

   {Functions}

   stomglc = Stomgl/(stvol/1000)
   intestglc = intlumgl/(intvol/3000)
   stomfillrate = 1
   loadGlc = 50
   pylrate = 0.003
   cerate = 0.1
   pylglflow = if time > 1000 and TIME < 1020 then (stomglc)*pylflo else 0


</Globals>
<PageEntry>
<Id> 1 </Id>
</PageEntry>
<Entries>
<ModelInfo>
<Pos> 92 90 </Pos>
<Color> 255 255 255 </Color>

<PageEntry>
<Id> 3 </Id>
<NameEntry> 204 </NameEntry>
</PageEntry>
<Entries>
<ReservoirInfo>
<Pos> 836 275 </Pos>
<Formula>
1000
</Formula>
<LimitEquation> true </LimitEquation>
<PageEntry>
<Id> 4 </Id>
<NameEntry> 63 </NameEntry>
</PageEntry>
</ReservoirInfo>
<FlowInfo>
<Pos> 712 332 </Pos>
<Formula>
(ABP-SmcapP)/SMAR 
</Formula>
<PageEntry>
<Id> 5 </Id>
<NameEntry> 191 </NameEntry>
</PageEntry>
</FlowInfo>
<FlowInfo>
<Pos> 472 240 </Pos>
<Formula>
 (HSinP-SyVP)/HepVR
</Formula>
<PageEntry>
<Id> 6 </Id>
<NameEntry> 114 </NameEntry>
</PageEntry>
</FlowInfo>
<ReservoirInfo>
<Pos> 634 235 </Pos>
<Formula>
500
</Formula>
<LimitEquation> true </LimitEquation>
<PageEntry>
<Id> 7 </Id>
<NameEntry> 74 </NameEntry>
</PageEntry>
</ReservoirInfo>
<ReservoirInfo>
<Pos> 446 414 </Pos>
<Formula>
500
</Formula>
<LimitEquation> true </LimitEquation>
<PageEntry>
<Id> 8 </Id>
<NameEntry> 93 </NameEntry>
</PageEntry>
</ReservoirInfo>
<FlowInfo>
<Pos> 612 352 </Pos>
<Formula>
(SmcapP)/PortalVR
</Formula>
<PageEntry>
<Id> 9 </Id>
<NameEntry> 176 </NameEntry>
</PageEntry>
</FlowInfo>
<FlowInfo>
<Pos> 592 452 </Pos>
<Formula>
(ABP-HSinP)/HAR
</Formula>
<PageEntry>
<Id> 10 </Id>
<NameEntry> 96 </NameEntry>
</PageEntry>
</FlowInfo>
<ReservoirInfo>
<Pos> 656 414 </Pos>
<Formula>
1200
</Formula>
<LimitEquation> true </LimitEquation>
<PageEntry>
<Id> 11 </Id>
<NameEntry> 82 </NameEntry>
</PageEntry>
</ReservoirInfo>
<FlowInfo>
<Pos> 772 395 </Pos>
<Formula>
(ABP-SpCapP)/SplCoR
</Formula>
<PageEntry>
<Id> 12 </Id>
<NameEntry> 152 </NameEntry>
</PageEntry>
</FlowInfo>
<FlowInfo>
<Pos> 592 420 </Pos>
<Formula>
(SpCapP)/PortalVR
</Formula>
<PageEntry>
<Id> 13 </Id>
<NameEntry> 182 </NameEntry>
</PageEntry>
</FlowInfo>
<FlowInfo>
<Pos> 532 212 </Pos>
<Formula>
(SmcapP-SyVP)/HepshuntR
</Formula>
<PageEntry>
<Id> 14 </Id>
<NameEntry> 119 </NameEntry>
</PageEntry>
</FlowInfo>
<ReservoirInfo>
<Pos> 834 115 </Pos>
<Formula>
100
</Formula>
<LimitEquation> true </LimitEquation>
<PageEntry>
<Id> 15 </Id>
<NameEntry> 94 </NameEntry>
</PageEntry>
</ReservoirInfo>
<FlowInfo>
<Pos> 832 212 </Pos>
<Formula>
(LABP+LVpump)/AorticR
</Formula>
<PageEntry>
<Id> 16 </Id>
<NameEntry> 110 </NameEntry>
</PageEntry>
</FlowInfo>
<ReservoirInfo>
<Pos> 596 545 </Pos>
<Formula>
1000
</Formula>
<LimitEquation> true </LimitEquation>
<PageEntry>
<Id> 17 </Id>
<NameEntry> 97 </NameEntry>
</PageEntry>
</ReservoirInfo>
<FlowInfo>
<Pos> 747 545 </Pos>
<Formula>
(ABP-somVP)/MusR
</Formula>
<PageEntry>
<Id> 18 </Id>
<NameEntry> 86 </NameEntry>
</PageEntry>
</FlowInfo>
<FlowInfo>
<Pos> 502 540 </Pos>
<Formula>
(somVP-SyVP)/somaVR
</Formula>
<PageEntry>
<Id> 19 </Id>
<NameEntry> 127 </NameEntry>
</PageEntry>
</FlowInfo>
<ReservoirInfo>
<Pos> 366 235 </Pos>
<Formula>
100
</Formula>
<LimitEquation> true </LimitEquation>
<PageEntry>
<Id> 20 </Id>
<NameEntry> 141 </NameEntry>
</PageEntry>
</ReservoirInfo>
<ReservoirInfo>
<Pos> 366 95 </Pos>
<Formula>
1400
</Formula>
<LimitEquation> true </LimitEquation>
<PageEntry>
<Id> 21 </Id>
<NameEntry> 190 </NameEntry>
</PageEntry>
</ReservoirInfo>
<FlowInfo>
<Pos> 372 172 </Pos>
<Formula>
(SyVP)/VCR
</Formula>
<PageEntry>
<Id> 22 </Id>
<NameEntry> 109 </NameEntry>
</PageEntry>
</FlowInfo>
<FlowInfo>
<Pos> 612 92 </Pos>
<Formula>
RVpump/PAR
</Formula>
<PageEntry>
<Id> 23 </Id>
<NameEntry> 76 </NameEntry>
</PageEntry>
</FlowInfo>
<ReservoirInfo>
<Pos> 656 515 </Pos>
<Formula>
100
</Formula>
<LimitEquation> true </LimitEquation>
<PageEntry>
<Id> 24 </Id>
<NameEntry> 158 </NameEntry>
</PageEntry>
</ReservoirInfo>
<FlowInfo>
<Pos> 772 510 </Pos>
<Formula>
(ABP-RenP)/RenAR
</Formula>
<PageEntry>
<Id> 25 </Id>
<NameEntry> 132 </NameEntry>
</PageEntry>
</FlowInfo>
<FlowInfo>
<Pos> 495 503 </Pos>
<Formula>
(RenP-SyVP)/RVR
</Formula>
<PageEntry>
<Id> 26 </Id>
<NameEntry> 91 </NameEntry>
</PageEntry>
</FlowInfo>
<ConverterInfo>
<Pos> 521 39 </Pos>
<Formula>
410
</Formula>
<PageEntry>
<Id> 27 </Id>
<NameEntry> 167 </NameEntry>
</PageEntry>
</ConverterInfo>
<ConverterInfo>
<Pos> 679 39 </Pos>
<Formula>
0.1
</Formula>
<PageEntry>
<Id> 28 </Id>
<NameEntry> 87 </NameEntry>
</PageEntry>
</ConverterInfo>
<ConverterInfo>
<Pos> 241 119 </Pos>
<Formula>
(SysVvol1-10)/(SysVvol1*SyVC)
</Formula>
<PageEntry>
<Id> 29 </Id>
<NameEntry> 177 </NameEntry>
</PageEntry>
</ConverterInfo>
<ConverterInfo>
<Pos> 241 179 </Pos>
<Formula>
0.001
</Formula>
<PageEntry>
<Id> 30 </Id>
<NameEntry> 189 </NameEntry>
</PageEntry>
</ConverterInfo>
<ConverterInfo>
<Pos> 239 39 </Pos>
<Formula>
0.002
</Formula>
<PageEntry>
<Id> 31 </Id>
<NameEntry> 184 </NameEntry>
</PageEntry>
</ConverterInfo>
<ConverterInfo>
<Pos> 881 99 </Pos>
<Formula>
(LVvol1-40)/(LVC*40)
</Formula>
<PageEntry>
<Id> 32 </Id>
<NameEntry> 175 </NameEntry>
</PageEntry>
</ConverterInfo>
<ConverterInfo>
<Pos> 889 39 </Pos>
<Formula>
1000
</Formula>
<PageEntry>
<Id> 33 </Id>
<NameEntry> 161 </NameEntry>
</PageEntry>
</ConverterInfo>
<ConverterInfo>
<Pos> 889 159 </Pos>
<Formula>
0.4
</Formula>
<PageEntry>
<Id> 34 </Id>
<NameEntry> 122 </NameEntry>
</PageEntry>
</ConverterInfo>
<ConverterInfo>
<Pos> 799 39 </Pos>
<Formula>
0.001
</Formula>
<PageEntry>
<Id> 35 </Id>
<NameEntry> 192 </NameEntry>
</PageEntry>
</ConverterInfo>
<ConverterInfo>
<Pos> 919 239 </Pos>
<Formula>
(sysartvol1-1000)/(1000*AorticC)
</Formula>
<PageEntry>
<Id> 36 </Id>
<NameEntry> 154 </NameEntry>
</PageEntry>
</ConverterInfo>
<ConverterInfo>
<Pos> 919 299 </Pos>
<Formula>
(Sintbvol1-500)/(500*SMcapC)
</Formula>
<PageEntry>
<Id> 37 </Id>
<NameEntry> 133 </NameEntry>
</PageEntry>
</ConverterInfo>
<ConverterInfo>
<Pos> 921 359 </Pos>
<Formula>
SMAR1*Kgp/(Kgp+SMAGLPC)+SMARF
</Formula>
<PageEntry>
<Id> 38 </Id>
<NameEntry> 90 </NameEntry>
</PageEntry>
</ConverterInfo>
<ConverterInfo>
<Pos> 949 159 </Pos>
<Formula>
0.001
</Formula>
<PageEntry>
<Id> 39 </Id>
<NameEntry> 174 </NameEntry>
</PageEntry>
</ConverterInfo>
<ConverterInfo>
<Pos> 919 417 </Pos>
<Formula>
0.01
</Formula>
<PageEntry>
<Id> 40 </Id>
<NameEntry> 61 </NameEntry>
</PageEntry>
</ConverterInfo>
<ConverterInfo>
<Pos> 919 477 </Pos>
<Formula>
(SPbvol1-1000)/(SpCoC*1000)
</Formula>
<PageEntry>
<Id> 41 </Id>
<NameEntry> 99 </NameEntry>
</PageEntry>
</ConverterInfo>
<ConverterInfo>
<Pos> 919 537 </Pos>
<Formula>
2
</Formula>
<PageEntry>
<Id> 42 </Id>
<NameEntry> 100 </NameEntry>
</PageEntry>
</ConverterInfo>
<ConverterInfo>
<Pos> 979 477 </Pos>
<Formula>
0.05
</Formula>
<PageEntry>
<Id> 43 </Id>
<NameEntry> 102 </NameEntry>
</PageEntry>
</ConverterInfo>
<ConverterInfo>
<Pos> 889 579 </Pos>
<Formula>
(renvol1-100)/(RenC*100)
</Formula>
<PageEntry>
<Id> 44 </Id>
<NameEntry> 128 </NameEntry>
</PageEntry>
</ConverterInfo>
<ConverterInfo>
<Pos> 961 579 </Pos>
<Formula>
0.05
</Formula>
<PageEntry>
<Id> 45 </Id>
<NameEntry> 144 </NameEntry>
</PageEntry>
</ConverterInfo>
<ConverterInfo>
<Pos> 709 567 </Pos>
<Formula>
(somavol1-1000)/(1000*SomVC)
</Formula>
<PageEntry>
<Id> 46 </Id>
<NameEntry> 106 </NameEntry>
</PageEntry>
</ConverterInfo>
<ConverterInfo>
<Pos> 781 567 </Pos>
<Formula>
0.01
</Formula>
<PageEntry>
<Id> 47 </Id>
<NameEntry> 69 </NameEntry>
</PageEntry>
</ConverterInfo>
<ConverterInfo>
<Pos> 829 567 </Pos>
<Formula>
0.08
</Formula>
<PageEntry>
<Id> 48 </Id>
<NameEntry> 80 </NameEntry>
</PageEntry>
</ConverterInfo>
<ConverterInfo>
<Pos> 979 519 </Pos>
<Formula>
0.4
</Formula>
<PageEntry>
<Id> 49 </Id>
<NameEntry> 143 </NameEntry>
</PageEntry>
</ConverterInfo>
<ConverterInfo>
<Pos> 439 579 </Pos>
<Formula>
0.01
</Formula>
<PageEntry>
<Id> 50 </Id>
<NameEntry> 117 </NameEntry>
</PageEntry>
</ConverterInfo>
<ConverterInfo>
<Pos> 361 567 </Pos>
<Formula>
0.01
</Formula>
<PageEntry>
<Id> 51 </Id>
<NameEntry> 170 </NameEntry>
</PageEntry>
</ConverterInfo>
<ConverterInfo>
<Pos> 521 279 </Pos>
<Formula>
0.002 
</Formula>
<PageEntry>
<Id> 52 </Id>
<NameEntry> 70 </NameEntry>
</PageEntry>
</ConverterInfo>
<ConverterInfo>
<Pos> 289 369 </Pos>
<Formula>
(hepbvol1-500)/(HsinC*500)
</Formula>
<PageEntry>
<Id> 53 </Id>
<NameEntry> 179 </NameEntry>
</PageEntry>
</ConverterInfo>
<ConverterInfo>
<Pos> 271 429 </Pos>
<Formula>
0.01
</Formula>
<PageEntry>
<Id> 54 </Id>
<NameEntry> 83 </NameEntry>
</PageEntry>
</ConverterInfo>
<ConverterInfo>
<Pos> 271 489 </Pos>
<Formula>
0.2
</Formula>
<PageEntry>
<Id> 55 </Id>
<NameEntry> 98 </NameEntry>
</PageEntry>
</ConverterInfo>
<ConverterInfo>
<Pos> 271 279 </Pos>
<Formula>
0.0005
</Formula>
<PageEntry>
<Id> 56 </Id>
<NameEntry> 108 </NameEntry>
</PageEntry>
</ConverterInfo>
<ConverterInfo>
<Pos> 559 139 </Pos>
<Formula>
 0.2 
</Formula>
<PageEntry>
<Id> 57 </Id>
<NameEntry> 165 </NameEntry>
</PageEntry>
</ConverterInfo>
<ArcInfo>
<PageEntry>
<Id> 58 </Id>
</PageEntry>
<ArcIds> 17 46 </ArcIds>
<ArcCtrl> 592 558 592 558 </ArcCtrl>
<ArrowMode> 0 </ArrowMode>
</ArcInfo>
<PipeInfo>
<PipeIds> 7 14 </PipeIds>
<Pipette>
0.5 0.5 false
</Pipette>
<PageEntry>
<Id> 59 </Id>
</PageEntry>
</PipeInfo>
<ArcInfo>
<PageEntry>
<Id> 60 </Id>
</PageEntry>
<ArcIds> 37 14 </ArcIds>
<ArcCtrl> 692 304 692 304 </ArcCtrl>
<ArrowMode> 0 </ArrowMode>
</ArcInfo>
<TextInfo>
<Pos> 898 392 </Pos>
<FontName> SansSerif </FontName>
<FontSize> 12 </FontSize>
<FontStyle> 1 </FontStyle>
<ShowBackground> 0 </ShowBackground>
<String>
SMcapC
</String>
<PageEntry>
<Id> 61 </Id>
<ForegroundColor> 30 30 0 </ForegroundColor>
<BackgroundColor> 180 200 240 </BackgroundColor>
</PageEntry>
</TextInfo>
<ArcInfo>
<PageEntry>
<Id> 62 </Id>
</PageEntry>
<ArcIds> 30 22 </ArcIds>
<ArcCtrl> 351 183 351 183 </ArcCtrl>
<ArrowMode> 0 </ArrowMode>
</ArcInfo>
<TextInfo>
<Pos> 803 257 </Pos>
<FontName> SansSerif </FontName>
<FontSize> 10 </FontSize>
<FontStyle> 0 </FontStyle>
<ShowBackground> 1 </ShowBackground>
<String>
sysartvol1
</String>
<PageEntry>
<Id> 63 </Id>
<ForegroundColor> 30 30 0 </ForegroundColor>
<BackgroundColor> 255 255 255 </BackgroundColor>
</PageEntry>
</TextInfo>
<ArcInfo>
<PageEntry>
<Id> 64 </Id>
</PageEntry>
<ArcIds> 31 29 </ArcIds>
<ArcCtrl> 242 66 265 47 </ArcCtrl>
<ArrowMode> 0 </ArrowMode>
</ArcInfo>
<ArcInfo>
<PageEntry>
<Id> 65 </Id>
</PageEntry>
<ArcIds> 8 53 </ArcIds>
<ArcCtrl> 441 427 441 427 </ArcCtrl>
<ArrowMode> 0 </ArrowMode>
</ArcInfo>
<ArcInfo>
<PageEntry>
<Id> 66 </Id>
</PageEntry>
<ArcIds> 11 41 </ArcIds>
<ArcCtrl> 904 526 904 526 </ArcCtrl>
<ArrowMode> 0 </ArrowMode>
</ArcInfo>
<PipeInfo>
<PipeIds> 24 26 </PipeIds>
<Pipette>
0.5 0.5 false
</Pipette>
<PageEntry>
<Id> 67 </Id>
</PageEntry>
</PipeInfo>
<ArcInfo>
<PageEntry>
<Id> 68 </Id>
</PageEntry>
<ArcIds> 36 5 </ArcIds>
<ArcCtrl> 919 236 919 236 </ArcCtrl>
<ArrowMode> 0 </ArrowMode>
</ArcInfo>
<TextInfo>
<Pos> 760 542 </Pos>
<FontName> SansSerif </FontName>
<FontSize> 12 </FontSize>
<FontStyle> 1 </FontStyle>
<ShowBackground> 0 </ShowBackground>
<String>
SomVC
</String>
<PageEntry>
<Id> 69 </Id>
<ForegroundColor> 30 30 0 </ForegroundColor>
<BackgroundColor> 180 200 240 </BackgroundColor>
</PageEntry>
</TextInfo>
<TextInfo>
<Pos> 500 254 </Pos>
<FontName> SansSerif </FontName>
<FontSize> 12 </FontSize>
<FontStyle> 1 </FontStyle>
<ShowBackground> 0 </ShowBackground>
<String>
PortalVR
</String>
<PageEntry>
<Id> 70 </Id>
<ForegroundColor> 30 30 0 </ForegroundColor>
<BackgroundColor> 180 200 240 </BackgroundColor>
</PageEntry>
</TextInfo>
<ArcInfo>
<PageEntry>
<Id> 71 </Id>
</PageEntry>
<ArcIds> 40 37 </ArcIds>
<ArcCtrl> 878 359 1011 341 </ArcCtrl>
<ArrowMode> 0 </ArrowMode>
</ArcInfo>
<ArcInfo>
<PageEntry>
<Id> 72 </Id>
</PageEntry>
<ArcIds> 54 53 </ArcIds>
<ArcCtrl> 276 423 276 423 </ArcCtrl>
<ArrowMode> 0 </ArrowMode>
</ArcInfo>
<ArcInfo>
<PageEntry>
<Id> 73 </Id>
</PageEntry>
<ArcIds> 15 32 </ArcIds>
<ArcCtrl> 828 122 828 122 </ArcCtrl>
<ArrowMode> 0 </ArrowMode>
</ArcInfo>
<TextInfo>
<Pos> 590 214 </Pos>
<FontName> SansSerif </FontName>
<FontSize> 10 </FontSize>
<FontStyle> 0 </FontStyle>
<ShowBackground> 1 </ShowBackground>
<String>
Sintbvol1
</String>
<PageEntry>
<Id> 74 </Id>
<ForegroundColor> 30 30 0 </ForegroundColor>
<BackgroundColor> 255 255 255 </BackgroundColor>
</PageEntry>
</TextInfo>
<ArcInfo>
<PageEntry>
<Id> 75 </Id>
</PageEntry>
<ArcIds> 4 36 </ArcIds>
<ArcCtrl> 853 281 853 281 </ArcCtrl>
<ArrowMode> 0 </ArrowMode>
</ArcInfo>
<TextInfo>
<Pos> 577 69 </Pos>
<FontName> SansSerif </FontName>
<FontSize> 10 </FontSize>
<FontStyle> 0 </FontStyle>
<ShowBackground> 1 </ShowBackground>
<String>
PAfl1
</String>
<PageEntry>
<Id> 76 </Id>
<ForegroundColor> 30 30 0 </ForegroundColor>
<BackgroundColor> 255 255 255 </BackgroundColor>
</PageEntry>
</TextInfo>
<ArcInfo>
<PageEntry>
<Id> 77 </Id>
</PageEntry>
<ArcIds> 57 14 </ArcIds>
<ArcCtrl> 556 160 556 160 </ArcCtrl>
<ArrowMode> 0 </ArrowMode>
</ArcInfo>
<ArcInfo>
<PageEntry>
<Id> 78 </Id>
</PageEntry>
<ArcIds> 41 12 </ArcIds>
<ArcCtrl> 910 472 910 472 </ArcCtrl>
<ArrowMode> 0 </ArrowMode>
</ArcInfo>
<ArcInfo>
<PageEntry>
<Id> 79 </Id>
</PageEntry>
<ArcIds> 36 10 </ArcIds>
<ArcCtrl> 917 246 917 246 </ArcCtrl>
<ArrowMode> 0 </ArrowMode>
</ArcInfo>
<TextInfo>
<Pos> 809 542 </Pos>
<FontName> SansSerif </FontName>
<FontSize> 12 </FontSize>
<FontStyle> 1 </FontStyle>
<ShowBackground> 0 </ShowBackground>
<String>
MusR
</String>
<PageEntry>
<Id> 80 </Id>
<ForegroundColor> 30 30 0 </ForegroundColor>
<BackgroundColor> 180 200 240 </BackgroundColor>
</PageEntry>
</TextInfo>
<PipeInfo>
<PipeIds> 5 7 </PipeIds>
<Pipette>
0.9423077 0.4 true
</Pipette>
<PageEntry>
<Id> 81 </Id>
</PageEntry>
</PipeInfo>
<TextInfo>
<Pos> 619 402 </Pos>
<FontName> SansSerif </FontName>
<FontSize> 10 </FontSize>
<FontStyle> 0 </FontStyle>
<ShowBackground> 1 </ShowBackground>
<String>
SPbvol1
</String>
<PageEntry>
<Id> 82 </Id>
<ForegroundColor> 30 30 0 </ForegroundColor>
<BackgroundColor> 255 255 255 </BackgroundColor>
</PageEntry>
</TextInfo>
<TextInfo>
<Pos> 250 404 </Pos>
<FontName> SansSerif </FontName>
<FontSize> 12 </FontSize>
<FontStyle> 1 </FontStyle>
<ShowBackground> 0 </ShowBackground>
<String>
HsinC
</String>
<PageEntry>
<Id> 83 </Id>
<ForegroundColor> 30 30 0 </ForegroundColor>
<BackgroundColor> 180 200 240 </BackgroundColor>
</PageEntry>
</TextInfo>
<ArcInfo>
<PageEntry>
<Id> 84 </Id>
</PageEntry>
<ArcIds> 46 18 </ArcIds>
<ArcCtrl> 733 557 733 557 </ArcCtrl>
<ArrowMode> 0 </ArrowMode>
</ArcInfo>
<PipeInfo>
<PipeIds> 7 9 </PipeIds>
<Pipette>
0.16 0.8 true
</Pipette>
<PageEntry>
<Id> 85 </Id>
</PageEntry>
</PipeInfo>
<TextInfo>
<Pos> 712 522 </Pos>
<FontName> SansSerif </FontName>
<FontSize> 10 </FontSize>
<FontStyle> 0 </FontStyle>
<ShowBackground> 1 </ShowBackground>
<String>
muscleflow1
</String>
<PageEntry>
<Id> 86 </Id>
<ForegroundColor> 30 30 0 </ForegroundColor>
<BackgroundColor> 255 255 255 </BackgroundColor>
</PageEntry>
</TextInfo>
<TextInfo>
<Pos> 658 14 </Pos>
<FontName> SansSerif </FontName>
<FontSize> 12 </FontSize>
<FontStyle> 1 </FontStyle>
<ShowBackground> 0 </ShowBackground>
<String>
PAR
</String>
<PageEntry>
<Id> 87 </Id>
<ForegroundColor> 30 30 0 </ForegroundColor>
<BackgroundColor> 180 200 240 </BackgroundColor>
</PageEntry>
</TextInfo>
<ArcInfo>
<PageEntry>
<Id> 88 </Id>
</PageEntry>
<ArcIds> 43 41 </ArcIds>
<ArcCtrl> 985 488 985 488 </ArcCtrl>
<ArrowMode> 0 </ArrowMode>
</ArcInfo>
<ArcInfo>
<PageEntry>
<Id> 89 </Id>
</PageEntry>
<ArcIds> 52 9 </ArcIds>
<ArcCtrl> 533 290 533 290 </ArcCtrl>
<ArrowMode> 0 </ArrowMode>
</ArcInfo>
<TextInfo>
<Pos> 900 334 </Pos>
<FontName> SansSerif </FontName>
<FontSize> 12 </FontSize>
<FontStyle> 1 </FontStyle>
<ShowBackground> 0 </ShowBackground>
<String>
SmaR
</String>
<PageEntry>
<Id> 90 </Id>
<ForegroundColor> 30 30 0 </ForegroundColor>
<BackgroundColor> 180 200 240 </BackgroundColor>
</PageEntry>
</TextInfo>
<TextInfo>
<Pos> 460 480 </Pos>
<FontName> SansSerif </FontName>
<FontSize> 10 </FontSize>
<FontStyle> 0 </FontStyle>
<ShowBackground> 1 </ShowBackground>
<String>
renVfl1
</String>
<PageEntry>
<Id> 91 </Id>
<ForegroundColor> 30 30 0 </ForegroundColor>
<BackgroundColor> 255 255 255 </BackgroundColor>
</PageEntry>
</TextInfo>
<PipeInfo>
<PipeIds> 14 20 </PipeIds>
<Pipette>
0.0 0.56 true
</Pipette>
<PageEntry>
<Id> 92 </Id>
</PageEntry>
</PipeInfo>
<TextInfo>
<Pos> 410 398 </Pos>
<FontName> SansSerif </FontName>
<FontSize> 10 </FontSize>
<FontStyle> 0 </FontStyle>
<ShowBackground> 1 </ShowBackground>
<String>
hepbvol1
</String>
<PageEntry>
<Id> 93 </Id>
<ForegroundColor> 30 30 0 </ForegroundColor>
<BackgroundColor> 255 255 255 </BackgroundColor>
</PageEntry>
</TextInfo>
<TextInfo>
<Pos> 792 106 </Pos>
<FontName> SansSerif </FontName>
<FontSize> 10 </FontSize>
<FontStyle> 0 </FontStyle>
<ShowBackground> 1 </ShowBackground>
<String>
LVvol1
</String>
<PageEntry>
<Id> 94 </Id>
<ForegroundColor> 30 30 0 </ForegroundColor>
<BackgroundColor> 255 255 255 </BackgroundColor>
</PageEntry>
</TextInfo>
<PipeInfo>
<PipeIds> 21 23 </PipeIds>
<Pipette>
0.5 0.5 false
</Pipette>
<PageEntry>
<Id> 95 </Id>
</PageEntry>
</PipeInfo>
<TextInfo>
<Pos> 549 459 </Pos>
<FontName> SansSerif </FontName>
<FontSize> 10 </FontSize>
<FontStyle> 0 </FontStyle>
<ShowBackground> 1 </ShowBackground>
<String>
HaFlow1
</String>
<PageEntry>
<Id> 96 </Id>
<ForegroundColor> 30 30 0 </ForegroundColor>
<BackgroundColor> 255 255 255 </BackgroundColor>
</PageEntry>
</TextInfo>
<TextInfo>
<Pos> 550 539 </Pos>
<FontName> SansSerif </FontName>
<FontSize> 10 </FontSize>
<FontStyle> 0 </FontStyle>
<ShowBackground> 1 </ShowBackground>
<String>
somavol1
</String>
<PageEntry>
<Id> 97 </Id>
<ForegroundColor> 30 30 0 </ForegroundColor>
<BackgroundColor> 255 255 255 </BackgroundColor>
</PageEntry>
</TextInfo>
<TextInfo>
<Pos> 250 464 </Pos>
<FontName> SansSerif </FontName>
<FontSize> 12 </FontSize>
<FontStyle> 1 </FontStyle>
<ShowBackground> 0 </ShowBackground>
<String>
HAR
</String>
<PageEntry>
<Id> 98 </Id>
<ForegroundColor> 30 30 0 </ForegroundColor>
<BackgroundColor> 180 200 240 </BackgroundColor>
</PageEntry>
</TextInfo>
<TextInfo>
<Pos> 898 452 </Pos>
<FontName> SansSerif </FontName>
<FontSize> 12 </FontSize>
<FontStyle> 1 </FontStyle>
<ShowBackground> 0 </ShowBackground>
<String>
SpcapP
</String>
<PageEntry>
<Id> 99 </Id>
<ForegroundColor> 30 30 0 </ForegroundColor>
<BackgroundColor> 180 200 240 </BackgroundColor>
</PageEntry>
</TextInfo>
<TextInfo>
<Pos> 898 512 </Pos>
<FontName> SansSerif </FontName>
<FontSize> 12 </FontSize>
<FontStyle> 1 </FontStyle>
<ShowBackground> 0 </ShowBackground>
<String>
SplCoR
</String>
<PageEntry>
<Id> 100 </Id>
<ForegroundColor> 30 30 0 </ForegroundColor>
<BackgroundColor> 180 200 240 </BackgroundColor>
</PageEntry>
</TextInfo>
<PipeInfo>
<PipeIds> 26 20 </PipeIds>
<Pipette>
0.5 0.5 true
</Pipette>
<PageEntry>
<Id> 101 </Id>
</PageEntry>
</PipeInfo>
<TextInfo>
<Pos> 958 452 </Pos>
<FontName> SansSerif </FontName>
<FontSize> 12 </FontSize>
<FontStyle> 1 </FontStyle>
<ShowBackground> 0 </ShowBackground>
<String>
SpCoC
</String>
<PageEntry>
<Id> 102 </Id>
<ForegroundColor> 30 30 0 </ForegroundColor>
<BackgroundColor> 180 200 240 </BackgroundColor>
</PageEntry>
</TextInfo>
<ArcInfo>
<PageEntry>
<Id> 103 </Id>
</PageEntry>
<ArcIds> 36 25 </ArcIds>
<ArcCtrl> 922 237 922 237 </ArcCtrl>
<ArrowMode> 0 </ArrowMode>
</ArcInfo>
<ArcInfo>
<PageEntry>
<Id> 104 </Id>
</PageEntry>
<ArcIds> 55 10 </ArcIds>
<ArcCtrl> 599 455 599 455 </ArcCtrl>
<ArrowMode> 0 </ArrowMode>
</ArcInfo>
<ArcInfo>
<PageEntry>
<Id> 105 </Id>
</PageEntry>
<ArcIds> 24 44 </ArcIds>
<ArcCtrl> 677 517 677 517 </ArcCtrl>
<ArrowMode> 0 </ArrowMode>
</ArcInfo>
<TextInfo>
<Pos> 688 542 </Pos>
<FontName> SansSerif </FontName>
<FontSize> 12 </FontSize>
<FontStyle> 1 </FontStyle>
<ShowBackground> 0 </ShowBackground>
<String>
SomVP
</String>
<PageEntry>
<Id> 106 </Id>
<ForegroundColor> 30 30 0 </ForegroundColor>
<BackgroundColor> 180 200 240 </BackgroundColor>
</PageEntry>
</TextInfo>
<ArcInfo>
<PageEntry>
<Id> 107 </Id>
</PageEntry>
<ArcIds> 52 13 </ArcIds>
<ArcCtrl> 522 284 522 284 </ArcCtrl>
<ArrowMode> 0 </ArrowMode>
</ArcInfo>
<TextInfo>
<Pos> 250 254 </Pos>
<FontName> SansSerif </FontName>
<FontSize> 12 </FontSize>
<FontStyle> 1 </FontStyle>
<ShowBackground> 0 </ShowBackground>
<String>
HepVR
</String>
<PageEntry>
<Id> 108 </Id>
<ForegroundColor> 30 30 0 </ForegroundColor>
<BackgroundColor> 180 200 240 </BackgroundColor>
</PageEntry>
</TextInfo>
<TextInfo>
<Pos> 337 149 </Pos>
<FontName> SansSerif </FontName>
<FontSize> 10 </FontSize>
<FontStyle> 0 </FontStyle>
<ShowBackground> 1 </ShowBackground>
<String>
VCfl1
</String>
<PageEntry>
<Id> 109 </Id>
<ForegroundColor> 30 30 0 </ForegroundColor>
<BackgroundColor> 255 255 255 </BackgroundColor>
</PageEntry>
</TextInfo>
<TextInfo>
<Pos> 797 189 </Pos>
<FontName> SansSerif </FontName>
<FontSize> 10 </FontSize>
<FontStyle> 0 </FontStyle>
<ShowBackground> 1 </ShowBackground>
<String>
aorticflow1
</String>
<PageEntry>
<Id> 110 </Id>
<ForegroundColor> 30 30 0 </ForegroundColor>
<BackgroundColor> 255 255 255 </BackgroundColor>
</PageEntry>
</TextInfo>
<PipeInfo>
<PipeIds> 8 6 </PipeIds>
<Pipette>
0.8076923 0.0 false
</Pipette>
<PageEntry>
<Id> 111 </Id>
</PageEntry>
</PipeInfo>
<ArcInfo>
<PageEntry>
<Id> 112 </Id>
</PageEntry>
<ArcIds> 47 46 </ArcIds>
<ArcCtrl> 711 586 711 586 </ArcCtrl>
<ArrowMode> 0 </ArrowMode>
</ArcInfo>
<ArcInfo>
<PageEntry>
<Id> 113 </Id>
</PageEntry>
<ArcIds> 38 5 </ArcIds>
<ArcCtrl> 751 334 751 334 </ArcCtrl>
<ArrowMode> 0 </ArrowMode>
</ArcInfo>
<TextInfo>
<Pos> 468 217 </Pos>
<FontName> SansSerif </FontName>
<FontSize> 10 </FontSize>
<FontStyle> 0 </FontStyle>
<ShowBackground> 1 </ShowBackground>
<String>
Hvflow1
</String>
<PageEntry>
<Id> 114 </Id>
<ForegroundColor> 30 30 0 </ForegroundColor>
<BackgroundColor> 255 255 255 </BackgroundColor>
</PageEntry>
</TextInfo>
<ArcInfo>
<PageEntry>
<Id> 115 </Id>
</PageEntry>
<ArcIds> 7 37 </ArcIds>
<ArcCtrl> 874 300 874 300 </ArcCtrl>
<ArrowMode> 0 </ArrowMode>
</ArcInfo>
<ArcInfo>
<PageEntry>
<Id> 116 </Id>
</PageEntry>
<ArcIds> 35 32 </ArcIds>
<ArcCtrl> 814 41 814 41 </ArcCtrl>
<ArrowMode> 0 </ArrowMode>
</ArcInfo>
<TextInfo>
<Pos> 418 554 </Pos>
<FontName> SansSerif </FontName>
<FontSize> 12 </FontSize>
<FontStyle> 1 </FontStyle>
<ShowBackground> 0 </ShowBackground>
<String>
SomaVR
</String>
<PageEntry>
<Id> 117 </Id>
<ForegroundColor> 30 30 0 </ForegroundColor>
<BackgroundColor> 180 200 240 </BackgroundColor>
</PageEntry>
</TextInfo>
<PipeInfo>
<PipeIds> 10 8 </PipeIds>
<Pipette>
0.9807692 0.96 true
</Pipette>
<PageEntry>
<Id> 118 </Id>
</PageEntry>
</PipeInfo>
<TextInfo>
<Pos> 469 189 </Pos>
<FontName> SansSerif </FontName>
<FontSize> 10 </FontSize>
<FontStyle> 0 </FontStyle>
<ShowBackground> 1 </ShowBackground>
<String>
Hshuntinflow1
</String>
<PageEntry>
<Id> 119 </Id>
<ForegroundColor> 30 30 0 </ForegroundColor>
<BackgroundColor> 255 255 255 </BackgroundColor>
</PageEntry>
</TextInfo>
<PipeInfo>
<PipeIds> 23 15 </PipeIds>
<Pipette>
0.5 0.5 true
</Pipette>
<PageEntry>
<Id> 120 </Id>
</PageEntry>
</PipeInfo>
<PipeInfo>
<PipeIds> 4 12 </PipeIds>
<Pipette>
0.15384616 0.5 false
</Pipette>
<PageEntry>
<Id> 121 </Id>
</PageEntry>
</PipeInfo>
<TextInfo>
<Pos> 868 134 </Pos>
<FontName> SansSerif </FontName>
<FontSize> 12 </FontSize>
<FontStyle> 1 </FontStyle>
<ShowBackground> 0 </ShowBackground>
<String>
AorticR
</String>
<PageEntry>
<Id> 122 </Id>
<ForegroundColor> 30 30 0 </ForegroundColor>
<BackgroundColor> 180 200 240 </BackgroundColor>
</PageEntry>
</TextInfo>
<PipeInfo>
<PipeIds> 9 8 </PipeIds>
<Pipette>
0.0 0.0 false
</Pipette>
<PageEntry>
<Id> 123 </Id>
</PageEntry>
</PipeInfo>
<ArcInfo>
<PageEntry>
<Id> 124 </Id>
</PageEntry>
<ArcIds> 29 6 </ArcIds>
<ArcCtrl> 471 244 471 244 </ArcCtrl>
<ArrowMode> 0 </ArrowMode>
</ArcInfo>
<ArcInfo>
<PageEntry>
<Id> 125 </Id>
</PageEntry>
<ArcIds> 29 22 </ArcIds>
<ArcCtrl> 294 137 294 137 </ArcCtrl>
<ArrowMode> 0 </ArrowMode>
</ArcInfo>
<ArcInfo>
<PageEntry>
<Id> 126 </Id>
</PageEntry>
<ArcIds> 44 25 </ArcIds>
<ArcCtrl> 884 577 884 577 </ArcCtrl>
<ArrowMode> 0 </ArrowMode>
</ArcInfo>
<TextInfo>
<Pos> 441 543 </Pos>
<FontName> SansSerif </FontName>
<FontSize> 10 </FontSize>
<FontStyle> 0 </FontStyle>
<ShowBackground> 1 </ShowBackground>
<String>
SomVfl1
</String>
<PageEntry>
<Id> 127 </Id>
<ForegroundColor> 30 30 0 </ForegroundColor>
<BackgroundColor> 255 255 255 </BackgroundColor>
</PageEntry>
</TextInfo>
<TextInfo>
<Pos> 868 554 </Pos>
<FontName> SansSerif </FontName>
<FontSize> 12 </FontSize>
<FontStyle> 1 </FontStyle>
<ShowBackground> 0 </ShowBackground>
<String>
RenP
</String>
<PageEntry>
<Id> 128 </Id>
<ForegroundColor> 30 30 0 </ForegroundColor>
<BackgroundColor> 180 200 240 </BackgroundColor>
</PageEntry>
</TextInfo>
<ArcInfo>
<PageEntry>
<Id> 129 </Id>
</PageEntry>
<ArcIds> 20 29 </ArcIds>
<ArcCtrl> 357 223 357 223 </ArcCtrl>
<ArrowMode> 0 </ArrowMode>
</ArcInfo>
<ArcInfo>
<PageEntry>
<Id> 130 </Id>
</PageEntry>
<ArcIds> 37 9 </ArcIds>
<ArcCtrl> 923 300 923 300 </ArcCtrl>
<ArrowMode> 0 </ArrowMode>
</ArcInfo>
<ArcInfo>
<PageEntry>
<Id> 131 </Id>
</PageEntry>
<ArcIds> 27 23 </ArcIds>
<ArcCtrl> 631 98 631 98 </ArcCtrl>
<ArrowMode> 0 </ArrowMode>
</ArcInfo>
<TextInfo>
<Pos> 737 487 </Pos>
<FontName> SansSerif </FontName>
<FontSize> 10 </FontSize>
<FontStyle> 0 </FontStyle>
<ShowBackground> 1 </ShowBackground>
<String>
Renafl1
</String>
<PageEntry>
<Id> 132 </Id>
<ForegroundColor> 30 30 0 </ForegroundColor>
<BackgroundColor> 255 255 255 </BackgroundColor>
</PageEntry>
</TextInfo>
<TextInfo>
<Pos> 898 274 </Pos>
<FontName> SansSerif </FontName>
<FontSize> 12 </FontSize>
<FontStyle> 1 </FontStyle>
<ShowBackground> 0 </ShowBackground>
<String>
SmcapP
</String>
<PageEntry>
<Id> 133 </Id>
<ForegroundColor> 30 30 0 </ForegroundColor>
<BackgroundColor> 180 200 240 </BackgroundColor>
</PageEntry>
</TextInfo>
<PipeInfo>
<PipeIds> 19 20 </PipeIds>
<Pipette>
0.0 0.64 true
</Pipette>
<PageEntry>
<Id> 134 </Id>
</PageEntry>
</PipeInfo>
<PipeInfo>
<PipeIds> 22 21 </PipeIds>
<Pipette>
0.5 0.5 true
</Pipette>
<PageEntry>
<Id> 135 </Id>
</PageEntry>
</PipeInfo>
<ArcInfo>
<PageEntry>
<Id> 136 </Id>
</PageEntry>
<ArcIds> 29 19 </ArcIds>
<ArcCtrl> 297 215 297 215 </ArcCtrl>
<ArrowMode> 0 </ArrowMode>
</ArcInfo>
<PipeInfo>
<PipeIds> 20 22 </PipeIds>
<Pipette>
0.5 0.5 false
</Pipette>
<PageEntry>
<Id> 137 </Id>
</PageEntry>
</PipeInfo>
<ArcInfo>
<PageEntry>
<Id> 138 </Id>
</PageEntry>
<ArcIds> 56 6 </ArcIds>
<ArcCtrl> 437 257 437 257 </ArcCtrl>
<ArrowMode> 0 </ArrowMode>
</ArcInfo>
<PipeInfo>
<PipeIds> 17 19 </PipeIds>
<Pipette>
0.5 0.5 false
</Pipette>
<PageEntry>
<Id> 139 </Id>
</PageEntry>
</PipeInfo>
<ArcInfo>
<PageEntry>
<Id> 140 </Id>
</PageEntry>
<ArcIds> 39 36 </ArcIds>
<ArcCtrl> 951 159 951 159 </ArcCtrl>
<ArrowMode> 0 </ArrowMode>
</ArcInfo>
<TextInfo>
<Pos> 288 200 </Pos>
<FontName> SansSerif </FontName>
<FontSize> 10 </FontSize>
<FontStyle> 0 </FontStyle>
<ShowBackground> 1 </ShowBackground>
<String>
SysVvol1
</String>
<PageEntry>
<Id> 141 </Id>
<ForegroundColor> 30 30 0 </ForegroundColor>
<BackgroundColor> 255 255 255 </BackgroundColor>
</PageEntry>
</TextInfo>
<ArcInfo>
<PageEntry>
<Id> 142 </Id>
</PageEntry>
<ArcIds> 41 13 </ArcIds>
<ArcCtrl> 745 483 745 483 </ArcCtrl>
<ArrowMode> 0 </ArrowMode>
</ArcInfo>
<TextInfo>
<Pos> 960 493 </Pos>
<FontName> SansSerif </FontName>
<FontSize> 12 </FontSize>
<FontStyle> 1 </FontStyle>
<ShowBackground> 0 </ShowBackground>
<String>
RenAR
</String>
<PageEntry>
<Id> 143 </Id>
<ForegroundColor> 30 30 0 </ForegroundColor>
<BackgroundColor> 180 200 240 </BackgroundColor>
</PageEntry>
</TextInfo>
<TextInfo>
<Pos> 940 554 </Pos>
<FontName> SansSerif </FontName>
<FontSize> 12 </FontSize>
<FontStyle> 1 </FontStyle>
<ShowBackground> 0 </ShowBackground>
<String>
RenC
</String>
<PageEntry>
<Id> 144 </Id>
<ForegroundColor> 30 30 0 </ForegroundColor>
<BackgroundColor> 180 200 240 </BackgroundColor>
</PageEntry>
</TextInfo>
<ArcInfo>
<PageEntry>
<Id> 145 </Id>
</PageEntry>
<ArcIds> 50 19 </ArcIds>
<ArcCtrl> 505 542 505 542 </ArcCtrl>
<ArrowMode> 0 </ArrowMode>
</ArcInfo>
<PipeInfo>
<PipeIds> 12 11 </PipeIds>
<Pipette>
0.5 0.5 true
</Pipette>
<PageEntry>
<Id> 146 </Id>
</PageEntry>
</PipeInfo>
<ArcInfo>
<PageEntry>
<Id> 147 </Id>
</PageEntry>
<ArcIds> 42 12 </ArcIds>
<ArcCtrl> 768 394 768 394 </ArcCtrl>
<ArrowMode> 0 </ArrowMode>
</ArcInfo>
<ArcInfo>
<PageEntry>
<Id> 148 </Id>
</PageEntry>
<ArcIds> 46 19 </ArcIds>
<ArcCtrl> 600 472 594 636 </ArcCtrl>
<ArrowMode> 0 </ArrowMode>
</ArcInfo>
<ArcInfo>
<PageEntry>
<Id> 149 </Id>
</PageEntry>
<ArcIds> 29 26 </ArcIds>
<ArcCtrl> 245 118 245 118 </ArcCtrl>
<ArrowMode> 0 </ArrowMode>
</ArcInfo>
<ArcInfo>
<PageEntry>
<Id> 150 </Id>
</PageEntry>
<ArcIds> 44 26 </ArcIds>
<ArcCtrl> 888 567 888 567 </ArcCtrl>
<ArrowMode> 0 </ArrowMode>
</ArcInfo>
<ArcInfo>
<PageEntry>
<Id> 151 </Id>
</PageEntry>
<ArcIds> 34 16 </ArcIds>
<ArcCtrl> 885 169 885 169 </ArcCtrl>
<ArrowMode> 0 </ArrowMode>
</ArcInfo>
<TextInfo>
<Pos> 720 396 </Pos>
<FontName> SansSerif </FontName>
<FontSize> 10 </FontSize>
<FontStyle> 0 </FontStyle>
<ShowBackground> 1 </ShowBackground>
<String>
SpAflow1
</String>
<PageEntry>
<Id> 152 </Id>
<ForegroundColor> 30 30 0 </ForegroundColor>
<BackgroundColor> 255 255 255 </BackgroundColor>
</PageEntry>
</TextInfo>
<PipeInfo>
<PipeIds> 6 20 </PipeIds>
<Pipette>
0.3846154 0.56 true
</Pipette>
<PageEntry>
<Id> 153 </Id>
</PageEntry>
</PipeInfo>
<TextInfo>
<Pos> 898 214 </Pos>
<FontName> SansSerif </FontName>
<FontSize> 12 </FontSize>
<FontStyle> 1 </FontStyle>
<ShowBackground> 0 </ShowBackground>
<String>
ABP
</String>
<PageEntry>
<Id> 154 </Id>
<ForegroundColor> 30 30 0 </ForegroundColor>
<BackgroundColor> 180 200 240 </BackgroundColor>
</PageEntry>
</TextInfo>
<PipeInfo>
<PipeIds> 4 5 </PipeIds>
<Pipette>
0.03846154 0.5 false
</Pipette>
<PageEntry>
<Id> 155 </Id>
</PageEntry>
</PipeInfo>
<PipeInfo>
<PipeIds> 16 4 </PipeIds>
<Pipette>
0.5 0.5 true
</Pipette>
<PageEntry>
<Id> 156 </Id>
</PageEntry>
</PipeInfo>
<ArcInfo>
<PageEntry>
<Id> 157 </Id>
</PageEntry>
<ArcIds> 36 12 </ArcIds>
<ArcCtrl> 910 238 910 238 </ArcCtrl>
<ArrowMode> 0 </ArrowMode>
</ArcInfo>
<TextInfo>
<Pos> 609 497 </Pos>
<FontName> SansSerif </FontName>
<FontSize> 10 </FontSize>
<FontStyle> 0 </FontStyle>
<ShowBackground> 1 </ShowBackground>
<String>
renvol1
</String>
<PageEntry>
<Id> 158 </Id>
<ForegroundColor> 30 30 0 </ForegroundColor>
<BackgroundColor> 255 255 255 </BackgroundColor>
</PageEntry>
</TextInfo>
<ArcInfo>
<PageEntry>
<Id> 159 </Id>
</PageEntry>
<ArcIds> 45 44 </ArcIds>
<ArcCtrl> 959 585 959 585 </ArcCtrl>
<ArrowMode> 0 </ArrowMode>
</ArcInfo>
<ArcInfo>
<PageEntry>
<Id> 160 </Id>
</PageEntry>
<ArcIds> 49 25 </ArcIds>
<ArcCtrl> 875 511 875 511 </ArcCtrl>
<ArrowMode> 0 </ArrowMode>
</ArcInfo>
<TextInfo>
<Pos> 868 14 </Pos>
<FontName> SansSerif </FontName>
<FontSize> 12 </FontSize>
<FontStyle> 1 </FontStyle>
<ShowBackground> 0 </ShowBackground>
<String>
LVpump
</String>
<PageEntry>
<Id> 161 </Id>
<ForegroundColor> 30 30 0 </ForegroundColor>
<BackgroundColor> 180 200 240 </BackgroundColor>
</PageEntry>
</TextInfo>
<PipeInfo>
<PipeIds> 4 10 </PipeIds>
<Pipette>
0.30769232 0.96 false
</Pipette>
<PageEntry>
<Id> 162 </Id>
</PageEntry>
</PipeInfo>
<ArcInfo>
<PageEntry>
<Id> 163 </Id>
</PageEntry>
<ArcIds> 48 18 </ArcIds>
<ArcCtrl> 832 575 832 575 </ArcCtrl>
<ArrowMode> 0 </ArrowMode>
</ArcInfo>
<ArcInfo>
<PageEntry>
<Id> 164 </Id>
</PageEntry>
<ArcIds> 28 23 </ArcIds>
<ArcCtrl> 687 36 687 36 </ArcCtrl>
<ArrowMode> 0 </ArrowMode>
</ArcInfo>
<TextInfo>
<Pos> 538 114 </Pos>
<FontName> SansSerif </FontName>
<FontSize> 12 </FontSize>
<FontStyle> 1 </FontStyle>
<ShowBackground> 0 </ShowBackground>
<String>
HepshuntR
</String>
<PageEntry>
<Id> 165 </Id>
<ForegroundColor> 30 30 0 </ForegroundColor>
<BackgroundColor> 180 200 240 </BackgroundColor>
</PageEntry>
</TextInfo>
<ArcInfo>
<PageEntry>
<Id> 166 </Id>
</PageEntry>
<ArcIds> 53 6 </ArcIds>
<ArcCtrl> 445 269 445 269 </ArcCtrl>
<ArrowMode> 0 </ArrowMode>
</ArcInfo>
<TextInfo>
<Pos> 500 14 </Pos>
<FontName> SansSerif </FontName>
<FontSize> 12 </FontSize>
<FontStyle> 1 </FontStyle>
<ShowBackground> 0 </ShowBackground>
<String>
Rvpump
</String>
<PageEntry>
<Id> 167 </Id>
<ForegroundColor> 30 30 0 </ForegroundColor>
<BackgroundColor> 180 200 240 </BackgroundColor>
</PageEntry>
</TextInfo>
<ArcInfo>
<PageEntry>
<Id> 168 </Id>
</PageEntry>
<ArcIds> 53 10 </ArcIds>
<ArcCtrl> 606 452 606 452 </ArcCtrl>
<ArrowMode> 0 </ArrowMode>
</ArcInfo>
<PipeInfo>
<PipeIds> 11 13 </PipeIds>
<Pipette>
0.5 0.56 false
</Pipette>
<PageEntry>
<Id> 169 </Id>
</PageEntry>
</PipeInfo>
<TextInfo>
<Pos> 340 542 </Pos>
<FontName> SansSerif </FontName>
<FontSize> 12 </FontSize>
<FontStyle> 1 </FontStyle>
<ShowBackground> 0 </ShowBackground>
<String>
RvR
</String>
<PageEntry>
<Id> 170 </Id>
<ForegroundColor> 30 30 0 </ForegroundColor>
<BackgroundColor> 180 200 240 </BackgroundColor>
</PageEntry>
</TextInfo>
<ArcInfo>
<PageEntry>
<Id> 171 </Id>
</PageEntry>
<ArcIds> 37 5 </ArcIds>
<ArcCtrl> 928 304 928 304 </ArcCtrl>
<ArrowMode> 0 </ArrowMode>
</ArcInfo>
<PipeInfo>
<PipeIds> 25 24 </PipeIds>
<Pipette>
0.5 0.5 true
</Pipette>
<PageEntry>
<Id> 172 </Id>
</PageEntry>
</PipeInfo>
<ArcInfo>
<PageEntry>
<Id> 173 </Id>
</PageEntry>
<ArcIds> 36 18 </ArcIds>
<ArcCtrl> 917 232 917 232 </ArcCtrl>
<ArrowMode> 0 </ArrowMode>
</ArcInfo>
<TextInfo>
<Pos> 928 134 </Pos>
<FontName> SansSerif </FontName>
<FontSize> 12 </FontSize>
<FontStyle> 1 </FontStyle>
<ShowBackground> 0 </ShowBackground>
<String>
AorticC
</String>
<PageEntry>
<Id> 174 </Id>
<ForegroundColor> 30 30 0 </ForegroundColor>
<BackgroundColor> 180 200 240 </BackgroundColor>
</PageEntry>
</TextInfo>
<TextInfo>
<Pos> 860 74 </Pos>
<FontName> SansSerif </FontName>
<FontSize> 12 </FontSize>
<FontStyle> 1 </FontStyle>
<ShowBackground> 0 </ShowBackground>
<String>
LABP
</String>
<PageEntry>
<Id> 175 </Id>
<ForegroundColor> 30 30 0 </ForegroundColor>
<BackgroundColor> 180 200 240 </BackgroundColor>
</PageEntry>
</TextInfo>
<TextInfo>
<Pos> 599 331 </Pos>
<FontName> SansSerif </FontName>
<FontSize> 10 </FontSize>
<FontStyle> 0 </FontStyle>
<ShowBackground> 1 </ShowBackground>
<String>
PVflow1
</String>
<PageEntry>
<Id> 176 </Id>
<ForegroundColor> 30 30 0 </ForegroundColor>
<BackgroundColor> 255 255 255 </BackgroundColor>
</PageEntry>
</TextInfo>
<TextInfo>
<Pos> 220 94 </Pos>
<FontName> SansSerif </FontName>
<FontSize> 12 </FontSize>
<FontStyle> 1 </FontStyle>
<ShowBackground> 0 </ShowBackground>
<String>
SyVp
</String>
<PageEntry>
<Id> 177 </Id>
<ForegroundColor> 30 30 0 </ForegroundColor>
<BackgroundColor> 180 200 240 </BackgroundColor>
</PageEntry>
</TextInfo>
<ArcInfo>
<PageEntry>
<Id> 178 </Id>
</PageEntry>
<ArcIds> 51 26 </ArcIds>
<ArcCtrl> 347 566 347 566 </ArcCtrl>
<ArrowMode> 0 </ArrowMode>
</ArcInfo>
<TextInfo>
<Pos> 268 344 </Pos>
<FontName> SansSerif </FontName>
<FontSize> 12 </FontSize>
<FontStyle> 1 </FontStyle>
<ShowBackground> 0 </ShowBackground>
<String>
HsinP
</String>
<PageEntry>
<Id> 179 </Id>
<ForegroundColor> 30 30 0 </ForegroundColor>
<BackgroundColor> 180 200 240 </BackgroundColor>
</PageEntry>
</TextInfo>
<ArcInfo>
<PageEntry>
<Id> 180 </Id>
</PageEntry>
<ArcIds> 32 16 </ArcIds>
<ArcCtrl> 880 93 880 93 </ArcCtrl>
<ArrowMode> 0 </ArrowMode>
</ArcInfo>
<PipeInfo>
<PipeIds> 13 8 </PipeIds>
<Pipette>
0.0 0.56 true
</Pipette>
<PageEntry>
<Id> 181 </Id>
</PageEntry>
</PipeInfo>
<TextInfo>
<Pos> 549 397 </Pos>
<FontName> SansSerif </FontName>
<FontSize> 10 </FontSize>
<FontStyle> 0 </FontStyle>
<ShowBackground> 1 </ShowBackground>
<String>
SPVflow1
</String>
<PageEntry>
<Id> 182 </Id>
<ForegroundColor> 30 30 0 </ForegroundColor>
<BackgroundColor> 255 255 255 </BackgroundColor>
</PageEntry>
</TextInfo>
<PipeInfo>
<PipeIds> 18 17 </PipeIds>
<Pipette>
0.5 0.5 true
</Pipette>
<PageEntry>
<Id> 183 </Id>
</PageEntry>
</PipeInfo>
<TextInfo>
<Pos> 218 14 </Pos>
<FontName> SansSerif </FontName>
<FontSize> 12 </FontSize>
<FontStyle> 1 </FontStyle>
<ShowBackground> 0 </ShowBackground>
<String>
SyVC
</String>
<PageEntry>
<Id> 184 </Id>
<ForegroundColor> 30 30 0 </ForegroundColor>
<BackgroundColor> 180 200 240 </BackgroundColor>
</PageEntry>
</TextInfo>
<PipeInfo>
<PipeIds> 15 16 </PipeIds>
<Pipette>
0.5 0.5 false
</Pipette>
<PageEntry>
<Id> 185 </Id>
</PageEntry>
</PipeInfo>
<PipeInfo>
<PipeIds> 4 25 </PipeIds>
<Pipette>
0.5 0.5 false
</Pipette>
<PageEntry>
<Id> 186 </Id>
</PageEntry>
</PipeInfo>
<ArcInfo>
<PageEntry>
<Id> 187 </Id>
</PageEntry>
<ArcIds> 33 16 </ArcIds>
<ArcCtrl> 883 77 883 77 </ArcCtrl>
<ArrowMode> 0 </ArrowMode>
</ArcInfo>
<PipeInfo>
<PipeIds> 4 18 </PipeIds>
<Pipette>
0.75 0.72 false
</Pipette>
<PageEntry>
<Id> 188 </Id>
</PageEntry>
</PipeInfo>
<TextInfo>
<Pos> 220 154 </Pos>
<FontName> SansSerif </FontName>
<FontSize> 12 </FontSize>
<FontStyle> 1 </FontStyle>
<ShowBackground> 0 </ShowBackground>
<String>
VCR
</String>
<PageEntry>
<Id> 189 </Id>
<ForegroundColor> 30 30 0 </ForegroundColor>
<BackgroundColor> 180 200 240 </BackgroundColor>
</PageEntry>
</TextInfo>
<TextInfo>
<Pos> 317 60 </Pos>
<FontName> SansSerif </FontName>
<FontSize> 10 </FontSize>
<FontStyle> 0 </FontStyle>
<ShowBackground> 1 </ShowBackground>
<String>
Lungvol1
</String>
<PageEntry>
<Id> 190 </Id>
<ForegroundColor> 30 30 0 </ForegroundColor>
<BackgroundColor> 255 255 255 </BackgroundColor>
</PageEntry>
</TextInfo>
<TextInfo>
<Pos> 664 309 </Pos>
<FontName> SansSerif </FontName>
<FontSize> 10 </FontSize>
<FontStyle> 0 </FontStyle>
<ShowBackground> 1 </ShowBackground>
<String>
SMAflow1
</String>
<PageEntry>
<Id> 191 </Id>
<ForegroundColor> 30 30 0 </ForegroundColor>
<BackgroundColor> 255 255 255 </BackgroundColor>
</PageEntry>
</TextInfo>
<TextInfo>
<Pos> 778 14 </Pos>
<FontName> SansSerif </FontName>
<FontSize> 12 </FontSize>
<FontStyle> 1 </FontStyle>
<ShowBackground> 0 </ShowBackground>
<String>
LVC
</String>
<PageEntry>
<Id> 192 </Id>
<ForegroundColor> 30 30 0 </ForegroundColor>
<BackgroundColor> 180 200 240 </BackgroundColor>
</PageEntry>
</TextInfo>
<ConverterInfo>
<Pos> 239 579 </Pos>
<Formula>
sysartvol1+Sintbvol1+hepbvol1+SPbvol1+LVvol1+somavol1+Lungvol1+renvol1
</Formula>
<PageEntry>
<Id> 193 </Id>
<NameEntry> 194 </NameEntry>
</PageEntry>
</ConverterInfo>
<TextInfo>
<Pos> 218 554 </Pos>
<FontName> SansSerif </FontName>
<FontSize> 14 </FontSize>
<FontStyle> 1 </FontStyle>
<ShowBackground> 0 </ShowBackground>
<String>
totvol
</String>
<PageEntry>
<Id> 194 </Id>
<ForegroundColor> 30 30 0 </ForegroundColor>
<BackgroundColor> 180 200 240 </BackgroundColor>
</PageEntry>
</TextInfo>
<ConverterInfo>
<Pos> 979 339 </Pos>
<Formula>
1
</Formula>
<PageEntry>
<Id> 195 </Id>
<NameEntry> 196 </NameEntry>
</PageEntry>
</ConverterInfo>
<TextInfo>
<Pos> 958 314 </Pos>
<FontName> SansSerif </FontName>
<FontSize> 14 </FontSize>
<FontStyle> 1 </FontStyle>
<ShowBackground> 0 </ShowBackground>
<String>
Kgp
</String>
<PageEntry>
<Id> 196 </Id>
<ForegroundColor> 30 30 0 </ForegroundColor>
<BackgroundColor> 180 200 240 </BackgroundColor>
</PageEntry>
</TextInfo>
<ArcInfo>
<PageEntry>
<Id> 197 </Id>
</PageEntry>
<ArcIds> 195 38 </ArcIds>
<ArcCtrl> 982 361 982 361 </ArcCtrl>
<ArrowMode> 0 </ArrowMode>
</ArcInfo>
<ConverterInfo>
<Pos> 999 381 </Pos>
<Formula>
0.4
</Formula>
<PageEntry>
<Id> 198 </Id>
<NameEntry> 199 </NameEntry>
</PageEntry>
</ConverterInfo>
<TextInfo>
<Pos> 978 356 </Pos>
<FontName> SansSerif </FontName>
<FontSize> 14 </FontSize>
<FontStyle> 1 </FontStyle>
<ShowBackground> 0 </ShowBackground>
<String>
SMAR1
</String>
<PageEntry>
<Id> 199 </Id>
<ForegroundColor> 30 30 0 </ForegroundColor>
<BackgroundColor> 180 200 240 </BackgroundColor>
</PageEntry>
</TextInfo>
<ArcInfo>
<PageEntry>
<Id> 200 </Id>
</PageEntry>
<ArcIds> 198 38 </ArcIds>
<ArcCtrl> 990 382 990 382 </ArcCtrl>
<ArrowMode> 0 </ArrowMode>
</ArcInfo>
<ConverterInfo>
<Pos> 961 419 </Pos>
<Formula>
0.05
</Formula>
<PageEntry>
<Id> 201 </Id>
<NameEntry> 202 </NameEntry>
</PageEntry>
</ConverterInfo>
<TextInfo>
<Pos> 940 394 </Pos>
<FontName> SansSerif </FontName>
<FontSize> 14 </FontSize>
<FontStyle> 1 </FontStyle>
<ShowBackground> 0 </ShowBackground>
<String>
SMARF
</String>
<PageEntry>
<Id> 202 </Id>
<ForegroundColor> 30 30 0 </ForegroundColor>
<BackgroundColor> 180 200 240 </BackgroundColor>
</PageEntry>
</TextInfo>
<ArcInfo>
<PageEntry>
<Id> 203 </Id>
</PageEntry>
<ArcIds> 201 38 </ArcIds>
<ArcCtrl> 971 420 971 420 </ArcCtrl>
<ArrowMode> 0 </ArrowMode>
</ArcInfo>
</Entries>
</ModelInfo>
<TextInfo>
<Pos> 60 56 </Pos>
<FontName> SansSerif </FontName>
<FontSize> 12 </FontSize>
<FontStyle> 1 </FontStyle>
<ShowBackground> 0 </ShowBackground>
<String>
Circ1
</String>
<PageEntry>
<Id> 204 </Id>
<ForegroundColor> 30 30 0 </ForegroundColor>
<BackgroundColor> 255 255 255 </BackgroundColor>
</PageEntry>
</TextInfo>
<ModelInfo>
<Pos> 212 90 </Pos>
<Color> 255 255 255 </Color>

<PageEntry>
<Id> 206 </Id>
<NameEntry> 438 </NameEntry>
</PageEntry>
<Entries>
<ReservoirInfo>
<Pos> 416 335 </Pos>
<Formula>
0
</Formula>
<LimitEquation> true </LimitEquation>
<PageEntry>
<Id> 207 </Id>
<NameEntry> 273 </NameEntry>
</PageEntry>
</ReservoirInfo>
<ReservoirInfo>
<Pos> 656 144 </Pos>
<Formula>
0
</Formula>
<LimitEquation> true </LimitEquation>
<PageEntry>
<Id> 208 </Id>
<NameEntry> 269 </NameEntry>
</PageEntry>
</ReservoirInfo>
<ReservoirInfo>
<Pos> 754 215 </Pos>
<Formula>
0
</Formula>
<LimitEquation> true </LimitEquation>
<PageEntry>
<Id> 209 </Id>
<NameEntry> 287 </NameEntry>
</PageEntry>
</ReservoirInfo>
<ReservoirInfo>
<Pos> 236 354 </Pos>
<Formula>
0
</Formula>
<LimitEquation> true </LimitEquation>
<PageEntry>
<Id> 210 </Id>
<NameEntry> 310 </NameEntry>
</PageEntry>
</ReservoirInfo>
<ReservoirInfo>
<Pos> 514 144 </Pos>
<Formula>
0
</Formula>
<LimitEquation> true </LimitEquation>
<PageEntry>
<Id> 211 </Id>
<NameEntry> 295 </NameEntry>
</PageEntry>
</ReservoirInfo>
<ReservoirInfo>
<Pos> 386 84 </Pos>
<Formula>
0
</Formula>
<LimitEquation> true </LimitEquation>
<PageEntry>
<Id> 212 </Id>
<NameEntry> 288 </NameEntry>
</PageEntry>
</ReservoirInfo>
<FlowInfo>
<Pos> 377 107 </Pos>
<Formula>
PAfl1*LunGlc1/1000
</Formula>
<PageEntry>
<Id> 213 </Id>
<NameEntry> 286 </NameEntry>
</PageEntry>
</FlowInfo>
<FlowInfo>
<Pos> 707 167 </Pos>
<Formula>
PVflow1*SmaGLc1/1000
</Formula>
<PageEntry>
<Id> 214 </Id>
<NameEntry> 258 </NameEntry>
</PageEntry>
</FlowInfo>
<FlowInfo>
<Pos> 407 137 </Pos>
<Formula>
SpAflow1*sysAaGLC1/1000
</Formula>
<PageEntry>
<Id> 215 </Id>
<NameEntry> 284 </NameEntry>
</PageEntry>
</FlowInfo>
<FlowInfo>
<Pos> 617 137 </Pos>
<Formula>
SPVflow1*spcoGLC1/1000
</Formula>
<PageEntry>
<Id> 216 </Id>
<NameEntry> 259 </NameEntry>
</PageEntry>
</FlowInfo>
<FlowInfo>
<Pos> 647 197 </Pos>
<Formula>
(GLUT2Vm1*HepGlC1/(Glut2KM+HepGlC1))*HINC/(Kins+HINC)*Hepinsens*(1+HGLPC*VmGLP/(Kgp+HGLPC))-HGLNco*(HGLNcont/(HGLNcont+Kgln))
</Formula>
<PageEntry>
<Id> 217 </Id>
<NameEntry> 283 </NameEntry>
</PageEntry>
</FlowInfo>
<ConverterInfo>
<Pos> 321 51 </Pos>
<Formula>
lunggl1/(lungvol1*3/1000)
</Formula>
<PageEntry>
<Id> 218 </Id>
<NameEntry> 281 </NameEntry>
</PageEntry>
</ConverterInfo>
<ConverterInfo>
<Pos> 719 341 </Pos>
<Formula>
0.1
</Formula>
<PageEntry>
<Id> 219 </Id>
<NameEntry> 272 </NameEntry>
</PageEntry>
</ConverterInfo>
<ConverterInfo>
<Pos> 519 579 </Pos>
<Formula>
0.01
</Formula>
<PageEntry>
<Id> 220 </Id>
<NameEntry> 305 </NameEntry>
</PageEntry>
</ConverterInfo>
<ConverterInfo>
<Pos> 193 267 </Pos>
<Formula>
Somgl1/(somavol1*3/1000)
</Formula>
<PageEntry>
<Id> 221 </Id>
<NameEntry> 298 </NameEntry>
</PageEntry>
</ConverterInfo>
<ConverterInfo>
<Pos> 319 159 </Pos>
<Formula>
sysgl1/(sysartvol1*3/1000)
</Formula>
<PageEntry>
<Id> 222 </Id>
<NameEntry> 263 </NameEntry>
</PageEntry>
</ConverterInfo>
<ConverterInfo>
<Pos> 591 261 </Pos>
<Formula>
SMAgl1/(3*Sintbvol1/1000)
</Formula>
<PageEntry>
<Id> 223 </Id>
<NameEntry> 282 </NameEntry>
</PageEntry>
</ConverterInfo>
<FlowInfo>
<Pos> 582 167 </Pos>
<Formula>
HaFlow1*sysAaGLC1/1000
</Formula>
<PageEntry>
<Id> 224 </Id>
<NameEntry> 270 </NameEntry>
</PageEntry>
</FlowInfo>
<ConverterInfo>
<Pos> 669 51 </Pos>
<Formula>
spcogl1/(3*SPbvol1/1000)
</Formula>
<PageEntry>
<Id> 225 </Id>
<NameEntry> 274 </NameEntry>
</PageEntry>
</ConverterInfo>
<ConverterInfo>
<Pos> 531 249 </Pos>
<Formula>
0.01
</Formula>
<PageEntry>
<Id> 226 </Id>
<NameEntry> 249 </NameEntry>
</PageEntry>
</ConverterInfo>
<FlowInfo>
<Pos> 467 227 </Pos>
<Formula>
SMAflow1*sysAaGLC1/1000
</Formula>
<PageEntry>
<Id> 227 </Id>
<NameEntry> 262 </NameEntry>
</PageEntry>
</FlowInfo>
<ReservoirInfo>
<Pos> 236 155 </Pos>
<Formula>
0
</Formula>
<LimitEquation> true </LimitEquation>
<PageEntry>
<Id> 228 </Id>
<NameEntry> 261 </NameEntry>
</PageEntry>
</ReservoirInfo>
<FlowInfo>
<Pos> 312 102 </Pos>
<Formula>
sysVGLC1*Vcfl1/1000
</Formula>
<PageEntry>
<Id> 229 </Id>
<NameEntry> 303 </NameEntry>
</PageEntry>
</FlowInfo>
<FlowInfo>
<Pos> 552 77 </Pos>
<Formula>
HepGlC1*Hvflow1/1000
</Formula>
<PageEntry>
<Id> 230 </Id>
<NameEntry> 323 </NameEntry>
</PageEntry>
</FlowInfo>
<ConverterInfo>
<Pos> 193 129 </Pos>
<Formula>
SysVGl1/(SysVvol1*3/1000)
</Formula>
<PageEntry>
<Id> 231 </Id>
<NameEntry> 304 </NameEntry>
</PageEntry>
</ConverterInfo>
<ReservoirInfo>
<Pos> 304 234 </Pos>
<Formula>
0
</Formula>
<LimitEquation> true </LimitEquation>
<PageEntry>
<Id> 232 </Id>
<NameEntry> 250 </NameEntry>
</PageEntry>
</ReservoirInfo>
<FlowInfo>
<Pos> 347 227 </Pos>
<Formula>
sysAaGLC1*Renafl1/1000
</Formula>
<PageEntry>
<Id> 233 </Id>
<NameEntry> 307 </NameEntry>
</PageEntry>
</FlowInfo>
<ConverterInfo>
<Pos> 279 501 </Pos>
<Formula>
RenGl1/(renvol1*3/1000)
</Formula>
<PageEntry>
<Id> 234 </Id>
<NameEntry> 302 </NameEntry>
</PageEntry>
</ConverterInfo>
<FlowInfo>
<Pos> 257 222 </Pos>
<Formula>
RenGLC1*renVfl1/1000
</Formula>
<PageEntry>
<Id> 235 </Id>
<NameEntry> 322 </NameEntry>
</PageEntry>
</FlowInfo>
<FlowInfo>
<Pos> 312 282 </Pos>
<Formula>
if   renAglfl1*0.1-RenGlTm1*RenGLC1/(RenGLC1+0.1) > 0 then  renAglfl1*0.1-RenGlTm1*RenGLC1/(RenGLC1+0.1) else 0
</Formula>
<PageEntry>
<Id> 236 </Id>
<NameEntry> 244 </NameEntry>
</PageEntry>
</FlowInfo>
<ConverterInfo>
<Pos> 210 495 </Pos>
<Formula>
0.1
</Formula>
<PageEntry>
<Id> 237 </Id>
<NameEntry> 264 </NameEntry>
</PageEntry>
</ConverterInfo>
<FlowInfo>
<Pos> 347 332 </Pos>
<Formula>
muscleflow1*sysAaGLC1/1000
</Formula>
<PageEntry>
<Id> 238 </Id>
<NameEntry> 293 </NameEntry>
</PageEntry>
</FlowInfo>
<FlowInfo>
<Pos> 227 407 </Pos>
<Formula>
somglmetco1*somGLc1/(somGLc1+GLUT1Km)*SomINC*(1+perinsens*SomGLPC)
</Formula>
<PageEntry>
<Id> 239 </Id>
<NameEntry> 317 </NameEntry>
</PageEntry>
</FlowInfo>
<FlowInfo>
<Pos> 227 282 </Pos>
<Formula>
 somGLc1*somVfl1/1000
</Formula>
<PageEntry>
<Id> 240 </Id>
<NameEntry> 312 </NameEntry>
</PageEntry>
</FlowInfo>
<PipeInfo>
<PipeIds> 207 238 </PipeIds>
<Pipette>
0.23076923 0.44 false
</Pipette>
<PageEntry>
<Id> 241 </Id>
</PageEntry>
</PipeInfo>
<PipeInfo>
<PipeIds> 215 211 </PipeIds>
<Pipette>
0.23076923 0.52 true
</Pipette>
<PageEntry>
<Id> 242 </Id>
</PageEntry>
</PipeInfo>
<ArcInfo>
<PageEntry>
<Id> 243 </Id>
</PageEntry>
<ArcIds> 222 233 </ArcIds>
<ArcCtrl> 321 261 304 259 </ArcCtrl>
<ArrowMode> 0 </ArrowMode>
</ArcInfo>
<TextInfo>
<Pos> 305 285 </Pos>
<FontName> SansSerif </FontName>
<FontSize> 12 </FontSize>
<FontStyle> 1 </FontStyle>
<ShowBackground> 0 </ShowBackground>
<String>
urineGlloss1
</String>
<PageEntry>
<Id> 244 </Id>
<ForegroundColor> 30 30 0 </ForegroundColor>
<BackgroundColor> 255 255 255 </BackgroundColor>
</PageEntry>
</TextInfo>
<PipeInfo>
<PipeIds> 235 228 </PipeIds>
<Pipette>
0.9807692 0.5 true
</Pipette>
<PageEntry>
<Id> 245 </Id>
</PageEntry>
</PipeInfo>
<ArcInfo>
<PageEntry>
<Id> 246 </Id>
</PageEntry>
<ArcIds> 223 214 </ArcIds>
<ArcCtrl> 597 250 672 246 </ArcCtrl>
<ArrowMode> 0 </ArrowMode>
</ArcInfo>
<PipeInfo>
<PipeIds> 239 328 </PipeIds>
<Pipette>
0.5 0.5 true
</Pipette>
<PageEntry>
<Id> 247 </Id>
</PageEntry>
</PipeInfo>
<ArcInfo>
<PageEntry>
<Id> 248 </Id>
</PageEntry>
<ArcIds> 231 229 </ArcIds>
<ArcCtrl> 292 113 292 113 </ArcCtrl>
<ArrowMode> 0 </ArrowMode>
</ArcInfo>
<TextInfo>
<Pos> 464 217 </Pos>
<FontName> SansSerif </FontName>
<FontSize> 12 </FontSize>
<FontStyle> 1 </FontStyle>
<ShowBackground> 0 </ShowBackground>
<String>
GLUT2Vm1
</String>
<PageEntry>
<Id> 249 </Id>
<ForegroundColor> 30 30 0 </ForegroundColor>
<BackgroundColor> 255 255 255 </BackgroundColor>
</PageEntry>
</TextInfo>
<TextInfo>
<Pos> 269 204 </Pos>
<FontName> SansSerif </FontName>
<FontSize> 12 </FontSize>
<FontStyle> 1 </FontStyle>
<ShowBackground> 0 </ShowBackground>
<String>
RenGl1
</String>
<PageEntry>
<Id> 250 </Id>
<ForegroundColor> 30 30 0 </ForegroundColor>
<BackgroundColor> 255 255 255 </BackgroundColor>
</PageEntry>
</TextInfo>
<ArcInfo>
<PageEntry>
<Id> 251 </Id>
</PageEntry>
<ArcIds> 221 239 </ArcIds>
<ArcCtrl> 191 264 191 264 </ArcCtrl>
<ArrowMode> 0 </ArrowMode>
</ArcInfo>
<PipeInfo>
<PipeIds> 207 215 </PipeIds>
<Pipette>
0.6 0.52 true
</Pipette>
<PageEntry>
<Id> 252 </Id>
</PageEntry>
</PipeInfo>
<ArcInfo>
<PageEntry>
<Id> 253 </Id>
</PageEntry>
<ArcIds> 222 215 </ArcIds>
<ArcCtrl> 325 278 325 278 </ArcCtrl>
<ArrowMode> 0 </ArrowMode>
</ArcInfo>
<ArcInfo>
<PageEntry>
<Id> 254 </Id>
</PageEntry>
<ArcIds> 237 236 </ArcIds>
<ArcCtrl> 243 539 413 569 </ArcCtrl>
<ArrowMode> 0 </ArrowMode>
</ArcInfo>
<PipeInfo>
<PipeIds> 207 227 </PipeIds>
<Pipette>
0.9807692 0.64 false
</Pipette>
<PageEntry>
<Id> 255 </Id>
</PageEntry>
</PipeInfo>
<ArcInfo>
<PageEntry>
<Id> 256 </Id>
</PageEntry>
<ArcIds> 233 236 </ArcIds>
<ArcCtrl> 403 444 403 444 </ArcCtrl>
<ArrowMode> 0 </ArrowMode>
</ArcInfo>
<PipeInfo>
<PipeIds> 236 327 </PipeIds>
<Pipette>
0.5 0.5 true
</Pipette>
<PageEntry>
<Id> 257 </Id>
</PageEntry>
</PipeInfo>
<TextInfo>
<Pos> 686 152 </Pos>
<FontName> SansSerif </FontName>
<FontSize> 12 </FontSize>
<FontStyle> 1 </FontStyle>
<ShowBackground> 0 </ShowBackground>
<String>
Pvglfl1
</String>
<PageEntry>
<Id> 258 </Id>
<ForegroundColor> 30 30 0 </ForegroundColor>
<BackgroundColor> 255 255 255 </BackgroundColor>
</PageEntry>
</TextInfo>
<TextInfo>
<Pos> 564 114 </Pos>
<FontName> SansSerif </FontName>
<FontSize> 12 </FontSize>
<FontStyle> 1 </FontStyle>
<ShowBackground> 0 </ShowBackground>
<String>
splglflow1
</String>
<PageEntry>
<Id> 259 </Id>
<ForegroundColor> 30 30 0 </ForegroundColor>
<BackgroundColor> 255 255 255 </BackgroundColor>
</PageEntry>
</TextInfo>
<ArcInfo>
<PageEntry>
<Id> 260 </Id>
</PageEntry>
<ArcIds> 228 231 </ArcIds>
<ArcCtrl> 257 170 257 170 </ArcCtrl>
<ArrowMode> 0 </ArrowMode>
</ArcInfo>
<TextInfo>
<Pos> 154 135 </Pos>
<FontName> SansSerif </FontName>
<FontSize> 12 </FontSize>
<FontStyle> 1 </FontStyle>
<ShowBackground> 0 </ShowBackground>
<String>
SysVGl1
</String>
<PageEntry>
<Id> 261 </Id>
<ForegroundColor> 30 30 0 </ForegroundColor>
<BackgroundColor> 255 255 255 </BackgroundColor>
</PageEntry>
</TextInfo>
<TextInfo>
<Pos> 438 206 </Pos>
<FontName> SansSerif </FontName>
<FontSize> 12 </FontSize>
<FontStyle> 1 </FontStyle>
<ShowBackground> 0 </ShowBackground>
<String>
affSMAglfl
</String>
<PageEntry>
<Id> 262 </Id>
<ForegroundColor> 30 30 0 </ForegroundColor>
<BackgroundColor> 255 255 255 </BackgroundColor>
</PageEntry>
</TextInfo>
<TextInfo>
<Pos> 279 127 </Pos>
<FontName> SansSerif </FontName>
<FontSize> 12 </FontSize>
<FontStyle> 1 </FontStyle>
<ShowBackground> 0 </ShowBackground>
<String>
sysAaGLC1
</String>
<PageEntry>
<Id> 263 </Id>
<ForegroundColor> 30 30 0 </ForegroundColor>
<BackgroundColor> 255 255 255 </BackgroundColor>
</PageEntry>
</TextInfo>
<TextInfo>
<Pos> 143 463 </Pos>
<FontName> SansSerif </FontName>
<FontSize> 12 </FontSize>
<FontStyle> 1 </FontStyle>
<ShowBackground> 0 </ShowBackground>
<String>
RenGlTm1
</String>
<PageEntry>
<Id> 264 </Id>
<ForegroundColor> 30 30 0 </ForegroundColor>
<BackgroundColor> 255 255 255 </BackgroundColor>
</PageEntry>
</TextInfo>
<ArcInfo>
<PageEntry>
<Id> 265 </Id>
</PageEntry>
<ArcIds> 218 213 </ArcIds>
<ArcCtrl> 297 101 297 101 </ArcCtrl>
<ArrowMode> 0 </ArrowMode>
</ArcInfo>
<ArcInfo>
<PageEntry>
<Id> 266 </Id>
</PageEntry>
<ArcIds> 207 222 </ArcIds>
<ArcCtrl> 330 233 365 233 </ArcCtrl>
<ArrowMode> 0 </ArrowMode>
</ArcInfo>
<PipeInfo>
<PipeIds> 230 228 </PipeIds>
<Pipette>
0.5192308 0.5 true
</Pipette>
<PageEntry>
<Id> 267 </Id>
</PageEntry>
</PipeInfo>
<PipeInfo>
<PipeIds> 210 240 </PipeIds>
<Pipette>
0.5 0.5 false
</Pipette>
<PageEntry>
<Id> 268 </Id>
</PageEntry>
</PipeInfo>
<TextInfo>
<Pos> 591 124 </Pos>
<FontName> SansSerif </FontName>
<FontSize> 12 </FontSize>
<FontStyle> 1 </FontStyle>
<ShowBackground> 0 </ShowBackground>
<String>
hepgl1
</String>
<PageEntry>
<Id> 269 </Id>
<ForegroundColor> 30 30 0 </ForegroundColor>
<BackgroundColor> 255 255 255 </BackgroundColor>
</PageEntry>
</TextInfo>
<TextInfo>
<Pos> 524 144 </Pos>
<FontName> SansSerif </FontName>
<FontSize> 12 </FontSize>
<FontStyle> 1 </FontStyle>
<ShowBackground> 0 </ShowBackground>
<String>
HAgllow1
</String>
<PageEntry>
<Id> 270 </Id>
<ForegroundColor> 30 30 0 </ForegroundColor>
<BackgroundColor> 255 255 255 </BackgroundColor>
</PageEntry>
</TextInfo>
<PipeInfo>
<PipeIds> 229 212 </PipeIds>
<Pipette>
0.5 0.5 true
</Pipette>
<PageEntry>
<Id> 271 </Id>
</PageEntry>
</PipeInfo>
<TextInfo>
<Pos> 693 377 </Pos>
<FontName> SansSerif </FontName>
<FontSize> 12 </FontSize>
<FontStyle> 1 </FontStyle>
<ShowBackground> 0 </ShowBackground>
<String>
Glpump1
</String>
<PageEntry>
<Id> 272 </Id>
<ForegroundColor> 30 30 0 </ForegroundColor>
<BackgroundColor> 255 255 255 </BackgroundColor>
</PageEntry>
</TextInfo>
<TextInfo>
<Pos> 382 335 </Pos>
<FontName> SansSerif </FontName>
<FontSize> 12 </FontSize>
<FontStyle> 1 </FontStyle>
<ShowBackground> 0 </ShowBackground>
<String>
sysgl1
</String>
<PageEntry>
<Id> 273 </Id>
<ForegroundColor> 30 30 0 </ForegroundColor>
<BackgroundColor> 255 255 255 </BackgroundColor>
</PageEntry>
</TextInfo>
<TextInfo>
<Pos> 602 19 </Pos>
<FontName> SansSerif </FontName>
<FontSize> 12 </FontSize>
<FontStyle> 1 </FontStyle>
<ShowBackground> 0 </ShowBackground>
<String>
spcoGLC1
</String>
<PageEntry>
<Id> 274 </Id>
<ForegroundColor> 30 30 0 </ForegroundColor>
<BackgroundColor> 255 255 255 </BackgroundColor>
</PageEntry>
</TextInfo>
<PipeInfo>
<PipeIds> 217 329 </PipeIds>
<Pipette>
0.5 0.5 true
</Pipette>
<PageEntry>
<Id> 275 </Id>
</PageEntry>
</PipeInfo>
<PipeInfo>
<PipeIds> 233 232 </PipeIds>
<Pipette>
0.88461536 0.96 true
</Pipette>
<PageEntry>
<Id> 276 </Id>
</PageEntry>
</PipeInfo>
<ArcInfo>
<PageEntry>
<Id> 277 </Id>
</PageEntry>
<ArcIds> 211 225 </ArcIds>
<ArcCtrl> 587 141 588 143 </ArcCtrl>
<ArrowMode> 0 </ArrowMode>
</ArcInfo>
<PipeInfo>
<PipeIds> 212 213 </PipeIds>
<Pipette>
0.48 0.71428573 true
</Pipette>
<PageEntry>
<Id> 278 </Id>
</PageEntry>
</PipeInfo>
<ArcInfo>
<PageEntry>
<Id> 279 </Id>
</PageEntry>
<ArcIds> 226 217 </ArcIds>
<ArcCtrl> 611 321 773 233 </ArcCtrl>
<ArrowMode> 0 </ArrowMode>
</ArcInfo>
<ArcInfo>
<PageEntry>
<Id> 280 </Id>
</PageEntry>
<ArcIds> 222 238 </ArcIds>
<ArcCtrl> 324 248 324 248 </ArcCtrl>
<ArrowMode> 0 </ArrowMode>
</ArcInfo>
<TextInfo>
<Pos> 254 19 </Pos>
<FontName> SansSerif </FontName>
<FontSize> 12 </FontSize>
<FontStyle> 1 </FontStyle>
<ShowBackground> 0 </ShowBackground>
<String>
LunGlc1
</String>
<PageEntry>
<Id> 281 </Id>
<ForegroundColor> 30 30 0 </ForegroundColor>
<BackgroundColor> 255 255 255 </BackgroundColor>
</PageEntry>
</TextInfo>
<TextInfo>
<Pos> 548 229 </Pos>
<FontName> SansSerif </FontName>
<FontSize> 12 </FontSize>
<FontStyle> 1 </FontStyle>
<ShowBackground> 0 </ShowBackground>
<String>
SmaGLc1
</String>
<PageEntry>
<Id> 282 </Id>
<ForegroundColor> 30 30 0 </ForegroundColor>
<BackgroundColor> 255 255 255 </BackgroundColor>
</PageEntry>
</TextInfo>
<TextInfo>
<Pos> 671 194 </Pos>
<FontName> SansSerif </FontName>
<FontSize> 12 </FontSize>
<FontStyle> 1 </FontStyle>
<ShowBackground> 0 </ShowBackground>
<String>
hepglmet1
</String>
<PageEntry>
<Id> 283 </Id>
<ForegroundColor> 30 30 0 </ForegroundColor>
<BackgroundColor> 255 255 255 </BackgroundColor>
</PageEntry>
</TextInfo>
<TextInfo>
<Pos> 327 155 </Pos>
<FontName> SansSerif </FontName>
<FontSize> 12 </FontSize>
<FontStyle> 1 </FontStyle>
<ShowBackground> 0 </ShowBackground>
<String>
Spceglflow1
</String>
<PageEntry>
<Id> 284 </Id>
<ForegroundColor> 30 30 0 </ForegroundColor>
<BackgroundColor> 255 255 255 </BackgroundColor>
</PageEntry>
</TextInfo>
<PipeInfo>
<PipeIds> 232 235 </PipeIds>
<Pipette>
0.96 0.97959185 true
</Pipette>
<PageEntry>
<Id> 285 </Id>
</PageEntry>
</PipeInfo>
<TextInfo>
<Pos> 401 86 </Pos>
<FontName> SansSerif </FontName>
<FontSize> 12 </FontSize>
<FontStyle> 1 </FontStyle>
<ShowBackground> 0 </ShowBackground>
<String>
artglflow1
</String>
<PageEntry>
<Id> 286 </Id>
<ForegroundColor> 30 30 0 </ForegroundColor>
<BackgroundColor> 255 255 255 </BackgroundColor>
</PageEntry>
</TextInfo>
<TextInfo>
<Pos> 696 180 </Pos>
<FontName> SansSerif </FontName>
<FontSize> 12 </FontSize>
<FontStyle> 1 </FontStyle>
<ShowBackground> 0 </ShowBackground>
<String>
SMAgl1
</String>
<PageEntry>
<Id> 287 </Id>
<ForegroundColor> 30 30 0 </ForegroundColor>
<BackgroundColor> 255 255 255 </BackgroundColor>
</PageEntry>
</TextInfo>
<TextInfo>
<Pos> 405 63 </Pos>
<FontName> SansSerif </FontName>
<FontSize> 12 </FontSize>
<FontStyle> 1 </FontStyle>
<ShowBackground> 0 </ShowBackground>
<String>
lunggl1
</String>
<PageEntry>
<Id> 288 </Id>
<ForegroundColor> 30 30 0 </ForegroundColor>
<BackgroundColor> 255 255 255 </BackgroundColor>
</PageEntry>
</TextInfo>
<PipeInfo>
<PipeIds> 213 207 </PipeIds>
<Pipette>
0.01923077 0.84 true
</Pipette>
<PageEntry>
<Id> 289 </Id>
</PageEntry>
</PipeInfo>
<PipeInfo>
<PipeIds> 208 230 </PipeIds>
<Pipette>
0.5 0.5 false
</Pipette>
<PageEntry>
<Id> 290 </Id>
</PageEntry>
</PipeInfo>
<ArcInfo>
<PageEntry>
<Id> 291 </Id>
</PageEntry>
<ArcIds> 234 235 </ArcIds>
<ArcCtrl> 269 486 269 486 </ArcCtrl>
<ArrowMode> 0 </ArrowMode>
</ArcInfo>
<ArcInfo>
<PageEntry>
<Id> 292 </Id>
</PageEntry>
<ArcIds> 209 223 </ArcIds>
<ArcCtrl> 514 215 514 215 </ArcCtrl>
<ArrowMode> 0 </ArrowMode>
</ArcInfo>
<TextInfo>
<Pos> 289 309 </Pos>
<FontName> SansSerif </FontName>
<FontSize> 12 </FontSize>
<FontStyle> 1 </FontStyle>
<ShowBackground> 0 </ShowBackground>
<String>
affsomglfl1
</String>
<PageEntry>
<Id> 293 </Id>
<ForegroundColor> 30 30 0 </ForegroundColor>
<BackgroundColor> 255 255 255 </BackgroundColor>
</PageEntry>
</TextInfo>
<ArcInfo>
<PageEntry>
<Id> 294 </Id>
</PageEntry>
<ArcIds> 232 234 </ArcIds>
<ArcCtrl> 354 416 354 416 </ArcCtrl>
<ArrowMode> 0 </ArrowMode>
</ArcInfo>
<TextInfo>
<Pos> 442 109 </Pos>
<FontName> SansSerif </FontName>
<FontSize> 12 </FontSize>
<FontStyle> 1 </FontStyle>
<ShowBackground> 0 </ShowBackground>
<String>
spcogl1
</String>
<PageEntry>
<Id> 295 </Id>
<ForegroundColor> 30 30 0 </ForegroundColor>
<BackgroundColor> 255 255 255 </BackgroundColor>
</PageEntry>
</TextInfo>
<PipeInfo>
<PipeIds> 207 224 </PipeIds>
<Pipette>
0.7307692 0.76 false
</Pipette>
<PageEntry>
<Id> 296 </Id>
</PageEntry>
</PipeInfo>
<PipeInfo>
<PipeIds> 227 209 </PipeIds>
<Pipette>
0.5 0.5 true
</Pipette>
<PageEntry>
<Id> 297 </Id>
</PageEntry>
</PipeInfo>
<TextInfo>
<Pos> 126 235 </Pos>
<FontName> SansSerif </FontName>
<FontSize> 12 </FontSize>
<FontStyle> 1 </FontStyle>
<ShowBackground> 0 </ShowBackground>
<String>
somGLc1
</String>
<PageEntry>
<Id> 298 </Id>
<ForegroundColor> 30 30 0 </ForegroundColor>
<BackgroundColor> 255 255 255 </BackgroundColor>
</PageEntry>
</TextInfo>
<ArcInfo>
<PageEntry>
<Id> 299 </Id>
</PageEntry>
<ArcIds> 210 221 </ArcIds>
<ArcCtrl> 268 318 268 318 </ArcCtrl>
<ArrowMode> 0 </ArrowMode>
</ArcInfo>
<ArcInfo>
<PageEntry>
<Id> 300 </Id>
</PageEntry>
<ArcIds> 225 216 </ArcIds>
<ArcCtrl> 648 108 625 122 </ArcCtrl>
<ArrowMode> 0 </ArrowMode>
</ArcInfo>
<PipeInfo>
<PipeIds> 207 233 </PipeIds>
<Pipette>
0.23076923 0.56 false
</Pipette>
<PageEntry>
<Id> 301 </Id>
</PageEntry>
</PipeInfo>
<TextInfo>
<Pos> 212 469 </Pos>
<FontName> SansSerif </FontName>
<FontSize> 12 </FontSize>
<FontStyle> 1 </FontStyle>
<ShowBackground> 0 </ShowBackground>
<String>
RenGLC1
</String>
<PageEntry>
<Id> 302 </Id>
<ForegroundColor> 30 30 0 </ForegroundColor>
<BackgroundColor> 255 255 255 </BackgroundColor>
</PageEntry>
</TextInfo>
<TextInfo>
<Pos> 285 90 </Pos>
<FontName> SansSerif </FontName>
<FontSize> 12 </FontSize>
<FontStyle> 1 </FontStyle>
<ShowBackground> 0 </ShowBackground>
<String>
VcGlfl1
</String>
<PageEntry>
<Id> 303 </Id>
<ForegroundColor> 30 30 0 </ForegroundColor>
<BackgroundColor> 255 255 255 </BackgroundColor>
</PageEntry>
</TextInfo>
<TextInfo>
<Pos> 126 97 </Pos>
<FontName> SansSerif </FontName>
<FontSize> 12 </FontSize>
<FontStyle> 1 </FontStyle>
<ShowBackground> 0 </ShowBackground>
<String>
sysVGLC1
</String>
<PageEntry>
<Id> 304 </Id>
<ForegroundColor> 30 30 0 </ForegroundColor>
<BackgroundColor> 255 255 255 </BackgroundColor>
</PageEntry>
</TextInfo>
<TextInfo>
<Pos> 467 547 </Pos>
<FontName> SansSerif </FontName>
<FontSize> 12 </FontSize>
<FontStyle> 1 </FontStyle>
<ShowBackground> 0 </ShowBackground>
<String>
Pgl1
</String>
<PageEntry>
<Id> 305 </Id>
<ForegroundColor> 30 30 0 </ForegroundColor>
<BackgroundColor> 255 255 255 </BackgroundColor>
</PageEntry>
</TextInfo>
<PipeInfo>
<PipeIds> 209 214 </PipeIds>
<Pipette>
0.96 0.0 true
</Pipette>
<PageEntry>
<Id> 306 </Id>
</PageEntry>
</PipeInfo>
<TextInfo>
<Pos> 297 204 </Pos>
<FontName> SansSerif </FontName>
<FontSize> 12 </FontSize>
<FontStyle> 1 </FontStyle>
<ShowBackground> 0 </ShowBackground>
<String>
renAglfl1
</String>
<PageEntry>
<Id> 307 </Id>
<ForegroundColor> 30 30 0 </ForegroundColor>
<BackgroundColor> 255 255 255 </BackgroundColor>
</PageEntry>
</TextInfo>
<PipeInfo>
<PipeIds> 240 228 </PipeIds>
<Pipette>
0.26923078 0.5 true
</Pipette>
<PageEntry>
<Id> 308 </Id>
</PageEntry>
</PipeInfo>
<PipeInfo>
<PipeIds> 208 217 </PipeIds>
<Pipette>
0.21153846 0.5 false
</Pipette>
<PageEntry>
<Id> 309 </Id>
</PageEntry>
</PipeInfo>
<TextInfo>
<Pos> 192 319 </Pos>
<FontName> SansSerif </FontName>
<FontSize> 12 </FontSize>
<FontStyle> 1 </FontStyle>
<ShowBackground> 0 </ShowBackground>
<String>
Somgl1
</String>
<PageEntry>
<Id> 310 </Id>
<ForegroundColor> 30 30 0 </ForegroundColor>
<BackgroundColor> 255 255 255 </BackgroundColor>
</PageEntry>
</TextInfo>
<PipeInfo>
<PipeIds> 211 216 </PipeIds>
<Pipette>
0.9807692 0.5 false
</Pipette>
<PageEntry>
<Id> 311 </Id>
</PageEntry>
</PipeInfo>
<TextInfo>
<Pos> 217 259 </Pos>
<FontName> SansSerif </FontName>
<FontSize> 12 </FontSize>
<FontStyle> 1 </FontStyle>
<ShowBackground> 0 </ShowBackground>
<String>
somVglfl1
</String>
<PageEntry>
<Id> 312 </Id>
<ForegroundColor> 30 30 0 </ForegroundColor>
<BackgroundColor> 255 255 255 </BackgroundColor>
</PageEntry>
</TextInfo>
<ArcInfo>
<PageEntry>
<Id> 313 </Id>
</PageEntry>
<ArcIds> 212 218 </ArcIds>
<ArcCtrl> 397 50 397 50 </ArcCtrl>
<ArrowMode> 0 </ArrowMode>
</ArcInfo>
<PipeInfo>
<PipeIds> 238 210 </PipeIds>
<Pipette>
0.5 0.5 true
</Pipette>
<PageEntry>
<Id> 314 </Id>
</PageEntry>
</PipeInfo>
<ArcInfo>
<PageEntry>
<Id> 315 </Id>
</PageEntry>
<ArcIds> 234 236 </ArcIds>
<ArcCtrl> 309 493 309 493 </ArcCtrl>
<ArrowMode> 0 </ArrowMode>
</ArcInfo>
<PipeInfo>
<PipeIds> 228 229 </PipeIds>
<Pipette>
0.7692308 0.56 false
</Pipette>
<PageEntry>
<Id> 316 </Id>
</PageEntry>
</PipeInfo>
<TextInfo>
<Pos> 110 408 </Pos>
<FontName> SansSerif </FontName>
<FontSize> 12 </FontSize>
<FontStyle> 1 </FontStyle>
<ShowBackground> 0 </ShowBackground>
<String>
insperglcmetroate
</String>
<PageEntry>
<Id> 317 </Id>
<ForegroundColor> 30 30 0 </ForegroundColor>
<BackgroundColor> 255 255 255 </BackgroundColor>
</PageEntry>
</TextInfo>
<PipeInfo>
<PipeIds> 232 236 </PipeIds>
<Pipette>
0.5 0.5 false
</Pipette>
<PageEntry>
<Id> 318 </Id>
</PageEntry>
</PipeInfo>
<PipeInfo>
<PipeIds> 224 208 </PipeIds>
<Pipette>
0.8076923 0.48 true
</Pipette>
<PageEntry>
<Id> 319 </Id>
</PageEntry>
</PipeInfo>
<PipeInfo>
<PipeIds> 214 208 </PipeIds>
<Pipette>
0.90384614 0.4 true
</Pipette>
<PageEntry>
<Id> 320 </Id>
</PageEntry>
</PipeInfo>
<PipeInfo>
<PipeIds> 210 239 </PipeIds>
<Pipette>
0.5 0.5 false
</Pipette>
<PageEntry>
<Id> 321 </Id>
</PageEntry>
</PipeInfo>
<TextInfo>
<Pos> 203 216 </Pos>
<FontName> SansSerif </FontName>
<FontSize> 12 </FontSize>
<FontStyle> 1 </FontStyle>
<ShowBackground> 0 </ShowBackground>
<String>
Rvglfl1
</String>
<PageEntry>
<Id> 322 </Id>
<ForegroundColor> 30 30 0 </ForegroundColor>
<BackgroundColor> 255 255 255 </BackgroundColor>
</PageEntry>
</TextInfo>
<TextInfo>
<Pos> 496 54 </Pos>
<FontName> SansSerif </FontName>
<FontSize> 12 </FontSize>
<FontStyle> 1 </FontStyle>
<ShowBackground> 0 </ShowBackground>
<String>
HVglfl1
</String>
<PageEntry>
<Id> 323 </Id>
<ForegroundColor> 30 30 0 </ForegroundColor>
<BackgroundColor> 255 255 255 </BackgroundColor>
</PageEntry>
</TextInfo>
<ArcInfo>
<PageEntry>
<Id> 324 </Id>
</PageEntry>
<ArcIds> 221 240 </ArcIds>
<ArcCtrl> 205 256 205 256 </ArcCtrl>
<ArrowMode> 0 </ArrowMode>
</ArcInfo>
<PipeInfo>
<PipeIds> 216 208 </PipeIds>
<Pipette>
0.23076923 0.5 true
</Pipette>
<PageEntry>
<Id> 325 </Id>
</PageEntry>
</PipeInfo>
<ArcInfo>
<PageEntry>
<Id> 326 </Id>
</PageEntry>
<ArcIds> 222 224 </ArcIds>
<ArcCtrl> 358 255 324 271 </ArcCtrl>
<ArrowMode> 0 </ArrowMode>
</ArcInfo>
<CloudInfo>
<Pos> 278 292 </Pos>)
<PageEntry>
<Id> 327 </Id>
</PageEntry>
</CloudInfo>
<CloudInfo>
<Pos> 232 472 </Pos>)
<PageEntry>
<Id> 328 </Id>
</PageEntry>
</CloudInfo>
<CloudInfo>
<Pos> 592 202 </Pos>)
<PageEntry>
<Id> 329 </Id>
</PageEntry>
</CloudInfo>
<FlowInfo>
<Pos> 617 497 </Pos>
<Formula>
GLUT2Vm1*HepGlC1/(22+HepGlC1)*HINC 
</Formula>
<PageEntry>
<Id> 330 </Id>
<NameEntry> 331 </NameEntry>
<AliasTo> 217 </AliasTo>
</PageEntry>
</FlowInfo>
<TextInfo>
<Pos> 559 474 </Pos>
<FontName> SansSerif </FontName>
<FontSize> 12 </FontSize>
<FontStyle> 1 </FontStyle>
<ShowBackground> 0 </ShowBackground>
<String>
hepglmet1
</String>
<PageEntry>
<Id> 331 </Id>
<ForegroundColor> 30 30 0 </ForegroundColor>
<BackgroundColor> 255 255 255 </BackgroundColor>
</PageEntry>
</TextInfo>
<ArcInfo>
<PageEntry>
<Id> 332 </Id>
</PageEntry>
<ArcIds> 222 227 </ArcIds>
<ArcCtrl> 329 158 329 158 </ArcCtrl>
<ArrowMode> 0 </ArrowMode>
</ArcInfo>
<FlowInfo>
<Pos> 487 52 </Pos>
<Formula>
SmaGLc1*Hshuntinflow1/1000
</Formula>
<PageEntry>
<Id> 333 </Id>
<NameEntry> 334 </NameEntry>
</PageEntry>
</FlowInfo>
<TextInfo>
<Pos> 511 29 </Pos>
<FontName> SansSerif </FontName>
<FontSize> 12 </FontSize>
<FontStyle> 1 </FontStyle>
<ShowBackground> 0 </ShowBackground>
<String>
Hshuntglfl
</String>
<PageEntry>
<Id> 334 </Id>
<ForegroundColor> 30 30 0 </ForegroundColor>
<BackgroundColor> 255 255 255 </BackgroundColor>
</PageEntry>
</TextInfo>
<PipeInfo>
<PipeIds> 209 333 </PipeIds>
<Pipette>
0.28846154 0.96 false
</Pipette>
<PageEntry>
<Id> 335 </Id>
</PageEntry>
</PipeInfo>
<PipeInfo>
<PipeIds> 333 228 </PipeIds>
<Pipette>
0.23076923 0.5 true
</Pipette>
<PageEntry>
<Id> 336 </Id>
</PageEntry>
</PipeInfo>
<ArcInfo>
<PageEntry>
<Id> 337 </Id>
</PageEntry>
<ArcIds> 223 333 </ArcIds>
<ArcCtrl> 472 301 472 301 </ArcCtrl>
<ArrowMode> 0 </ArrowMode>
</ArcInfo>
<ConverterInfo>
<Pos> 559 319 </Pos>
<Formula>
15
</Formula>
<PageEntry>
<Id> 338 </Id>
<NameEntry> 339 </NameEntry>
</PageEntry>
</ConverterInfo>
<TextInfo>
<Pos> 539 294 </Pos>
<FontName> SansSerif </FontName>
<FontSize> 12 </FontSize>
<FontStyle> 1 </FontStyle>
<ShowBackground> 0 </ShowBackground>
<String>
Glut2KM
</String>
<PageEntry>
<Id> 339 </Id>
<ForegroundColor> 30 30 0 </ForegroundColor>
<BackgroundColor> 255 255 255 </BackgroundColor>
</PageEntry>
</TextInfo>
<ArcInfo>
<PageEntry>
<Id> 340 </Id>
</PageEntry>
<ArcIds> 338 217 </ArcIds>
<ArcCtrl> 648 291 648 291 </ArcCtrl>
<ArrowMode> 0 </ArrowMode>
</ArcInfo>
<ReservoirInfo>
<Pos> 846 235 </Pos>
<Formula>
0
</Formula>
<LimitEquation> true </LimitEquation>
<PageEntry>
<Id> 341 </Id>
<NameEntry> 386 </NameEntry>
</PageEntry>
</ReservoirInfo>
<ReservoirInfo>
<Pos> 934 275 </Pos>
<Formula>
1000
</Formula>
<LimitEquation> true </LimitEquation>
<PageEntry>
<Id> 342 </Id>
<NameEntry> 387 </NameEntry>
</PageEntry>
</ReservoirInfo>
<ReservoirInfo>
<Pos> 844 425 </Pos>
<Formula>
0
</Formula>
<LimitEquation> true </LimitEquation>
<PageEntry>
<Id> 343 </Id>
<NameEntry> 388 </NameEntry>
</PageEntry>
</ReservoirInfo>
<FlowInfo>
<Pos> 852 347 </Pos>
<Formula>
if time > 1000 and TIME < 1020 then (stomglc)*pylflo else 0
</Formula>
<PageEntry>
<Id> 344 </Id>
<NameEntry> 389 </NameEntry>
</PageEntry>
</FlowInfo>
<FlowInfo>
<Pos> 827 497 </Pos>
<Formula>
ceflow*intestglc
</Formula>
<PageEntry>
<Id> 345 </Id>
<NameEntry> 390 </NameEntry>
</PageEntry>
</FlowInfo>
<ReservoirInfo>
<Pos> 934 424 </Pos>
<Formula>
1500
</Formula>
<LimitEquation> true </LimitEquation>
<PageEntry>
<Id> 346 </Id>
<NameEntry> 391 </NameEntry>
</PageEntry>
</ReservoirInfo>
<FlowInfo>
<Pos> 947 347 </Pos>
<Formula>
pylrate
</Formula>
<PageEntry>
<Id> 347 </Id>
<NameEntry> 392 </NameEntry>
</PageEntry>
</FlowInfo>
<FlowInfo>
<Pos> 942 497 </Pos>
<Formula>
cerate
</Formula>
<PageEntry>
<Id> 348 </Id>
<NameEntry> 393 </NameEntry>
</PageEntry>
</FlowInfo>
<ConverterInfo>
<Pos> 879 291 </Pos>
<Formula>
Stomgl/(stvol/1000)
</Formula>
<PageEntry>
<Id> 349 </Id>
<NameEntry> 394 </NameEntry>
</PageEntry>
</ConverterInfo>
<FlowInfo>
<Pos> 852 132 </Pos>
<Formula>
volinflow*loadGlc
</Formula>
<PageEntry>
<Id> 350 </Id>
<NameEntry> 395 </NameEntry>
</PageEntry>
</FlowInfo>
<ConverterInfo>
<Pos> 741 579 </Pos>
<Formula>
intlumgl/(intvol/2500)
</Formula>
<PageEntry>
<Id> 351 </Id>
<NameEntry> 396 </NameEntry>
</PageEntry>
</ConverterInfo>
<FlowInfo>
<Pos> 942 222 </Pos>
<Formula>
stomfillrate
</Formula>
<PageEntry>
<Id> 352 </Id>
<NameEntry> 397 </NameEntry>
</PageEntry>
</FlowInfo>
<ConverterInfo>
<Pos> 951 69 </Pos>
<Formula>
1
</Formula>
<PageEntry>
<Id> 353 </Id>
<NameEntry> 398 </NameEntry>
</PageEntry>
</ConverterInfo>
<ConverterInfo>
<Pos> 801 39 </Pos>
<Formula>
0
</Formula>
<PageEntry>
<Id> 354 </Id>
<NameEntry> 399 </NameEntry>
</PageEntry>
</ConverterInfo>
<ConverterInfo>
<Pos> 981 321 </Pos>
<Formula>
If time > 1020  then 0 else 0.003
</Formula>
<PageEntry>
<Id> 355 </Id>
<NameEntry> 400 </NameEntry>
</PageEntry>
</ConverterInfo>
<ConverterInfo>
<Pos> 981 441 </Pos>
<Formula>
0.1
</Formula>
<PageEntry>
<Id> 356 </Id>
<NameEntry> 401 </NameEntry>
</PageEntry>
</ConverterInfo>
<CloudInfo>
<Pos> 848 68 </Pos>)
<PageEntry>
<Id> 357 </Id>
</PageEntry>
</CloudInfo>
<PipeInfo>
<PipeIds> 357 350 </PipeIds>
<Pipette>
0.5 0.5 false
</Pipette>
<PageEntry>
<Id> 358 </Id>
</PageEntry>
</PipeInfo>
<ArcInfo>
<PageEntry>
<Id> 359 </Id>
</PageEntry>
<ArcIds> 356 348 </ArcIds>
<ArcCtrl> 993 525 993 525 </ArcCtrl>
<ArrowMode> 0 </ArrowMode>
</ArcInfo>
<ArcInfo>
<PageEntry>
<Id> 360 </Id>
</PageEntry>
<ArcIds> 353 352 </ArcIds>
<ArcCtrl> 971 194 899 231 </ArcCtrl>
<ArrowMode> 0 </ArrowMode>
</ArcInfo>
<ArcInfo>
<PageEntry>
<Id> 361 </Id>
</PageEntry>
<ArcIds> 349 344 </ArcIds>
<ArcCtrl> 891 341 891 341 </ArcCtrl>
<ArrowMode> 0 </ArrowMode>
</ArcInfo>
<PipeInfo>
<PipeIds> 350 341 </PipeIds>
<Pipette>
0.5 0.5 true
</Pipette>
<PageEntry>
<Id> 362 </Id>
</PageEntry>
</PipeInfo>
<PipeInfo>
<PipeIds> 343 345 </PipeIds>
<Pipette>
0.5 0.5 false
</Pipette>
<PageEntry>
<Id> 363 </Id>
</PageEntry>
</PipeInfo>
<PipeInfo>
<PipeIds> 342 347 </PipeIds>
<Pipette>
0.5 0.5 false
</Pipette>
<PageEntry>
<Id> 364 </Id>
</PageEntry>
</PipeInfo>
<ArcInfo>
<PageEntry>
<Id> 365 </Id>
</PageEntry>
<ArcIds> 341 349 </ArcIds>
<ArcCtrl> 855 284 833 326 </ArcCtrl>
<ArrowMode> 0 </ArrowMode>
</ArcInfo>
<PipeInfo>
<PipeIds> 341 344 </PipeIds>
<Pipette>
0.5 0.5 false
</Pipette>
<PageEntry>
<Id> 366 </Id>
</PageEntry>
</PipeInfo>
<ArcInfo>
<PageEntry>
<Id> 367 </Id>
</PageEntry>
<ArcIds> 355 347 </ArcIds>
<ArcCtrl> 1005 352 1005 352 </ArcCtrl>
<ArrowMode> 0 </ArrowMode>
</ArcInfo>
<PipeInfo>
<PipeIds> 344 343 </PipeIds>
<Pipette>
0.5 0.5 true
</Pipette>
<PageEntry>
<Id> 368 </Id>
</PageEntry>
</PipeInfo>
<PipeInfo>
<PipeIds> 352 342 </PipeIds>
<Pipette>
0.5 0.5 true
</Pipette>
<PageEntry>
<Id> 369 </Id>
</PageEntry>
</PipeInfo>
<CloudInfo>
<Pos> 938 172 </Pos>)
<PageEntry>
<Id> 370 </Id>
</PageEntry>
</CloudInfo>
<PipeInfo>
<PipeIds> 370 352 </PipeIds>
<Pipette>
0.5 0.5 false
</Pipette>
<PageEntry>
<Id> 371 </Id>
</PageEntry>
</PipeInfo>
<ArcInfo>
<PageEntry>
<Id> 372 </Id>
</PageEntry>
<ArcIds> 342 349 </ArcIds>
<ArcCtrl> 916 296 916 296 </ArcCtrl>
<ArrowMode> 0 </ArrowMode>
</ArcInfo>
<ArcInfo>
<PageEntry>
<Id> 373 </Id>
</PageEntry>
<ArcIds> 348 345 </ArcIds>
<ArcCtrl> 813 567 813 567 </ArcCtrl>
<ArrowMode> 0 </ArrowMode>
</ArcInfo>
<ArcInfo>
<PageEntry>
<Id> 374 </Id>
</PageEntry>
<ArcIds> 352 350 </ArcIds>
<ArcCtrl> 936 231 936 231 </ArcCtrl>
<ArrowMode> 0 </ArrowMode>
</ArcInfo>
<CloudInfo>
<Pos> 938 592 </Pos>)
<PageEntry>
<Id> 375 </Id>
</PageEntry>
</CloudInfo>
<PipeInfo>
<PipeIds> 348 375 </PipeIds>
<Pipette>
0.5 0.5 true
</Pipette>
<PageEntry>
<Id> 376 </Id>
</PageEntry>
</PipeInfo>
<PipeInfo>
<PipeIds> 346 348 </PipeIds>
<Pipette>
0.5 0.5 false
</Pipette>
<PageEntry>
<Id> 377 </Id>
</PageEntry>
</PipeInfo>
<ArcInfo>
<PageEntry>
<Id> 378 </Id>
</PageEntry>
<ArcIds> 354 350 </ArcIds>
<ArcCtrl> 812 50 834 221 </ArcCtrl>
<ArrowMode> 0 </ArrowMode>
</ArcInfo>
<ArcInfo>
<PageEntry>
<Id> 379 </Id>
</PageEntry>
<ArcIds> 347 344 </ArcIds>
<ArcCtrl> 928 372 928 372 </ArcCtrl>
<ArrowMode> 0 </ArrowMode>
</ArcInfo>
<PipeInfo>
<PipeIds> 347 346 </PipeIds>
<Pipette>
0.5 0.5 true
</Pipette>
<PageEntry>
<Id> 380 </Id>
</PageEntry>
</PipeInfo>
<ArcInfo>
<PageEntry>
<Id> 381 </Id>
</PageEntry>
<ArcIds> 351 345 </ArcIds>
<ArcCtrl> 774 517 885 499 </ArcCtrl>
<ArrowMode> 0 </ArrowMode>
</ArcInfo>
<CloudInfo>
<Pos> 848 592 </Pos>)
<PageEntry>
<Id> 382 </Id>
</PageEntry>
</CloudInfo>
<PipeInfo>
<PipeIds> 345 382 </PipeIds>
<Pipette>
0.5 0.5 true
</Pipette>
<PageEntry>
<Id> 383 </Id>
</PageEntry>
</PipeInfo>
<ArcInfo>
<PageEntry>
<Id> 384 </Id>
</PageEntry>
<ArcIds> 346 351 </ArcIds>
<ArcCtrl> 929 467 929 467 </ArcCtrl>
<ArrowMode> 0 </ArrowMode>
</ArcInfo>
<ArcInfo>
<PageEntry>
<Id> 385 </Id>
</PageEntry>
<ArcIds> 343 351 </ArcIds>
<ArcCtrl> 820 469 820 469 </ArcCtrl>
<ArrowMode> 0 </ArrowMode>
</ArcInfo>
<TextInfo>
<Pos> 813 200 </Pos>
<FontName> SansSerif </FontName>
<FontSize> 12 </FontSize>
<FontStyle> 1 </FontStyle>
<ShowBackground> 0 </ShowBackground>
<String>
Stomgl
</String>
<PageEntry>
<Id> 386 </Id>
<ForegroundColor> 30 30 0 </ForegroundColor>
<BackgroundColor> 255 255 255 </BackgroundColor>
</PageEntry>
</TextInfo>
<TextInfo>
<Pos> 885 240 </Pos>
<FontName> SansSerif </FontName>
<FontSize> 12 </FontSize>
<FontStyle> 1 </FontStyle>
<ShowBackground> 0 </ShowBackground>
<String>
stvol
</String>
<PageEntry>
<Id> 387 </Id>
<ForegroundColor> 30 30 0 </ForegroundColor>
<BackgroundColor> 255 255 255 </BackgroundColor>
</PageEntry>
</TextInfo>
<TextInfo>
<Pos> 772 390 </Pos>
<FontName> SansSerif </FontName>
<FontSize> 12 </FontSize>
<FontStyle> 1 </FontStyle>
<ShowBackground> 0 </ShowBackground>
<String>
intlumgl
</String>
<PageEntry>
<Id> 388 </Id>
<ForegroundColor> 30 30 0 </ForegroundColor>
<BackgroundColor> 255 255 255 </BackgroundColor>
</PageEntry>
</TextInfo>
<TextInfo>
<Pos> 842 374 </Pos>
<FontName> SansSerif </FontName>
<FontSize> 12 </FontSize>
<FontStyle> 1 </FontStyle>
<ShowBackground> 0 </ShowBackground>
<String>
pylglflow
</String>
<PageEntry>
<Id> 389 </Id>
<ForegroundColor> 30 30 0 </ForegroundColor>
<BackgroundColor> 255 255 255 </BackgroundColor>
</PageEntry>
</TextInfo>
<TextInfo>
<Pos> 769 474 </Pos>
<FontName> SansSerif </FontName>
<FontSize> 12 </FontSize>
<FontStyle> 1 </FontStyle>
<ShowBackground> 0 </ShowBackground>
<String>
ceglflow
</String>
<PageEntry>
<Id> 390 </Id>
<ForegroundColor> 30 30 0 </ForegroundColor>
<BackgroundColor> 255 255 255 </BackgroundColor>
</PageEntry>
</TextInfo>
<TextInfo>
<Pos> 892 401 </Pos>
<FontName> SansSerif </FontName>
<FontSize> 12 </FontSize>
<FontStyle> 1 </FontStyle>
<ShowBackground> 0 </ShowBackground>
<String>
intvol
</String>
<PageEntry>
<Id> 391 </Id>
<ForegroundColor> 30 30 0 </ForegroundColor>
<BackgroundColor> 255 255 255 </BackgroundColor>
</PageEntry>
</TextInfo>
<TextInfo>
<Pos> 900 324 </Pos>
<FontName> SansSerif </FontName>
<FontSize> 12 </FontSize>
<FontStyle> 1 </FontStyle>
<ShowBackground> 0 </ShowBackground>
<String>
pylflo
</String>
<PageEntry>
<Id> 392 </Id>
<ForegroundColor> 30 30 0 </ForegroundColor>
<BackgroundColor> 255 255 255 </BackgroundColor>
</PageEntry>
</TextInfo>
<TextInfo>
<Pos> 890 474 </Pos>
<FontName> SansSerif </FontName>
<FontSize> 12 </FontSize>
<FontStyle> 1 </FontStyle>
<ShowBackground> 0 </ShowBackground>
<String>
ceflow
</String>
<PageEntry>
<Id> 393 </Id>
<ForegroundColor> 30 30 0 </ForegroundColor>
<BackgroundColor> 255 255 255 </BackgroundColor>
</PageEntry>
</TextInfo>
<TextInfo>
<Pos> 812 259 </Pos>
<FontName> SansSerif </FontName>
<FontSize> 12 </FontSize>
<FontStyle> 1 </FontStyle>
<ShowBackground> 0 </ShowBackground>
<String>
stomglc
</String>
<PageEntry>
<Id> 394 </Id>
<ForegroundColor> 30 30 0 </ForegroundColor>
<BackgroundColor> 255 255 255 </BackgroundColor>
</PageEntry>
</TextInfo>
<TextInfo>
<Pos> 794 109 </Pos>
<FontName> SansSerif </FontName>
<FontSize> 12 </FontSize>
<FontStyle> 1 </FontStyle>
<ShowBackground> 0 </ShowBackground>
<String>
glinflow
</String>
<PageEntry>
<Id> 395 </Id>
<ForegroundColor> 30 30 0 </ForegroundColor>
<BackgroundColor> 255 255 255 </BackgroundColor>
</PageEntry>
</TextInfo>
<TextInfo>
<Pos> 668 596 </Pos>
<FontName> SansSerif </FontName>
<FontSize> 12 </FontSize>
<FontStyle> 1 </FontStyle>
<ShowBackground> 0 </ShowBackground>
<String>
intestglc
</String>
<PageEntry>
<Id> 396 </Id>
<ForegroundColor> 30 30 0 </ForegroundColor>
<BackgroundColor> 255 255 255 </BackgroundColor>
</PageEntry>
</TextInfo>
<TextInfo>
<Pos> 884 199 </Pos>
<FontName> SansSerif </FontName>
<FontSize> 12 </FontSize>
<FontStyle> 1 </FontStyle>
<ShowBackground> 0 </ShowBackground>
<String>
volinflow
</String>
<PageEntry>
<Id> 397 </Id>
<ForegroundColor> 30 30 0 </ForegroundColor>
<BackgroundColor> 255 255 255 </BackgroundColor>
</PageEntry>
</TextInfo>
<TextInfo>
<Pos> 884 37 </Pos>
<FontName> SansSerif </FontName>
<FontSize> 12 </FontSize>
<FontStyle> 1 </FontStyle>
<ShowBackground> 0 </ShowBackground>
<String>
stomfillrate
</String>
<PageEntry>
<Id> 398 </Id>
<ForegroundColor> 30 30 0 </ForegroundColor>
<BackgroundColor> 255 255 255 </BackgroundColor>
</PageEntry>
</TextInfo>
<TextInfo>
<Pos> 733 29 </Pos>
<FontName> SansSerif </FontName>
<FontSize> 12 </FontSize>
<FontStyle> 1 </FontStyle>
<ShowBackground> 0 </ShowBackground>
<String>
loadGlc
</String>
<PageEntry>
<Id> 399 </Id>
<ForegroundColor> 30 30 0 </ForegroundColor>
<BackgroundColor> 255 255 255 </BackgroundColor>
</PageEntry>
</TextInfo>
<TextInfo>
<Pos> 961 289 </Pos>
<FontName> SansSerif </FontName>
<FontSize> 12 </FontSize>
<FontStyle> 1 </FontStyle>
<ShowBackground> 0 </ShowBackground>
<String>
pylrate
</String>
<PageEntry>
<Id> 400 </Id>
<ForegroundColor> 30 30 0 </ForegroundColor>
<BackgroundColor> 255 255 255 </BackgroundColor>
</PageEntry>
</TextInfo>
<TextInfo>
<Pos> 921 409 </Pos>
<FontName> SansSerif </FontName>
<FontSize> 12 </FontSize>
<FontStyle> 1 </FontStyle>
<ShowBackground> 0 </ShowBackground>
<String>
cerate
</String>
<PageEntry>
<Id> 401 </Id>
<ForegroundColor> 30 30 0 </ForegroundColor>
<BackgroundColor> 255 255 255 </BackgroundColor>
</PageEntry>
</TextInfo>
<ConverterInfo>
<Pos> 789 159 </Pos>
<Formula>
if time > 100 then SmaGLc1/HepGlC1 else 0
</Formula>
<PageEntry>
<Id> 402 </Id>
<NameEntry> 403 </NameEntry>
</PageEntry>
</ConverterInfo>
<TextInfo>
<Pos> 768 134 </Pos>
<FontName> SansSerif </FontName>
<FontSize> 12 </FontSize>
<FontStyle> 1 </FontStyle>
<ShowBackground> 0 </ShowBackground>
<String>
syshepratio
</String>
<PageEntry>
<Id> 403 </Id>
<ForegroundColor> 30 30 0 </ForegroundColor>
<BackgroundColor> 255 255 255 </BackgroundColor>
</PageEntry>
</TextInfo>
<ArcInfo>
<PageEntry>
<Id> 404 </Id>
</PageEntry>
<ArcIds> 223 402 </ArcIds>
<ArcCtrl> 780 132 780 132 </ArcCtrl>
<ArrowMode> 0 </ArrowMode>
</ArcInfo>
<ConverterInfo>
<Pos> 81 421 </Pos>
<Formula>
if time > 500 then insperglcmetroate/hepglmet1 else 0
</Formula>
<PageEntry>
<Id> 405 </Id>
<NameEntry> 406 </NameEntry>
</PageEntry>
</ConverterInfo>
<TextInfo>
<Pos> 60 396 </Pos>
<FontName> SansSerif </FontName>
<FontSize> 12 </FontSize>
<FontStyle> 1 </FontStyle>
<ShowBackground> 0 </ShowBackground>
<String>
somhepmetratio
</String>
<PageEntry>
<Id> 406 </Id>
<ForegroundColor> 30 30 0 </ForegroundColor>
<BackgroundColor> 255 255 255 </BackgroundColor>
</PageEntry>
</TextInfo>
<ArcInfo>
<PageEntry>
<Id> 407 </Id>
</PageEntry>
<ArcIds> 239 405 </ArcIds>
<ArcCtrl> 284 402 284 402 </ArcCtrl>
<ArrowMode> 0 </ArrowMode>
</ArcInfo>
<ArcInfo>
<PageEntry>
<Id> 408 </Id>
</PageEntry>
<ArcIds> 217 405 </ArcIds>
<ArcCtrl> 238 493 238 493 </ArcCtrl>
<ArrowMode> 0 </ArrowMode>
</ArcInfo>
<FlowInfo>
<Pos> 792 347 </Pos>
<Formula>
if time > 1000  then (1-exp(-(time-1000)*0.02))*((Glpump1*(intestglc/(intestglc+Glut2KM))+Pgl1*(intestglc-SmaGLc1))) else 0
</Formula>
<PageEntry>
<Id> 409 </Id>
<NameEntry> 410 </NameEntry>
</PageEntry>
</FlowInfo>
<TextInfo>
<Pos> 780 331 </Pos>
<FontName> SansSerif </FontName>
<FontSize> 12 </FontSize>
<FontStyle> 1 </FontStyle>
<ShowBackground> 0 </ShowBackground>
<String>
intabrate
</String>
<PageEntry>
<Id> 410 </Id>
<ForegroundColor> 30 30 0 </ForegroundColor>
<BackgroundColor> 255 255 255 </BackgroundColor>
</PageEntry>
</TextInfo>
<PipeInfo>
<PipeIds> 343 409 </PipeIds>
<Pipette>
0.07692308 0.4 false
</Pipette>
<PageEntry>
<Id> 411 </Id>
</PageEntry>
</PipeInfo>
<PipeInfo>
<PipeIds> 409 209 </PipeIds>
<Pipette>
0.5 0.5 true
</Pipette>
<PageEntry>
<Id> 412 </Id>
</PageEntry>
</PipeInfo>
<ArcInfo>
<PageEntry>
<Id> 413 </Id>
</PageEntry>
<ArcIds> 219 409 </ArcIds>
<ArcCtrl> 752 400 752 400 </ArcCtrl>
<ArrowMode> 0 </ArrowMode>
</ArcInfo>
<ConverterInfo>
<Pos> 609 411 </Pos>
<Formula>
HGLNC
</Formula>
<PageEntry>
<Id> 414 </Id>
<NameEntry> 415 </NameEntry>
</PageEntry>
</ConverterInfo>
<TextInfo>
<Pos> 588 386 </Pos>
<FontName> SansSerif </FontName>
<FontSize> 14 </FontSize>
<FontStyle> 1 </FontStyle>
<ShowBackground> 0 </ShowBackground>
<String>
HGLNcont
</String>
<PageEntry>
<Id> 415 </Id>
<ForegroundColor> 30 30 0 </ForegroundColor>
<BackgroundColor> 180 200 240 </BackgroundColor>
</PageEntry>
</TextInfo>
<ArcInfo>
<PageEntry>
<Id> 416 </Id>
</PageEntry>
<ArcIds> 414 217 </ArcIds>
<ArcCtrl> 664 302 664 302 </ArcCtrl>
<ArrowMode> 0 </ArrowMode>
</ArcInfo>
<ConverterInfo>
<Pos> 501 339 </Pos>
<Formula>
0.1
</Formula>
<PageEntry>
<Id> 417 </Id>
<NameEntry> 418 </NameEntry>
</PageEntry>
</ConverterInfo>
<TextInfo>
<Pos> 474 306 </Pos>
<FontName> SansSerif </FontName>
<FontSize> 14 </FontSize>
<FontStyle> 1 </FontStyle>
<ShowBackground> 0 </ShowBackground>
<String>
HGLNco
</String>
<PageEntry>
<Id> 418 </Id>
<ForegroundColor> 30 30 0 </ForegroundColor>
<BackgroundColor> 180 200 240 </BackgroundColor>
</PageEntry>
</TextInfo>
<ArcInfo>
<PageEntry>
<Id> 419 </Id>
</PageEntry>
<ArcIds> 417 217 </ArcIds>
<ArcCtrl> 639 385 639 385 </ArcCtrl>
<ArrowMode> 0 </ArrowMode>
</ArcInfo>
<CloudInfo>
<Pos> 368 382 </Pos>)
<PageEntry>
<Id> 420 </Id>
</PageEntry>
</CloudInfo>
<FlowInfo>
<Pos> 312 372 </Pos>
<Formula>
NImetglco*somGLc1/(somGLc1+GLUT1Km)
</Formula>
<PageEntry>
<Id> 421 </Id>
<NameEntry> 422 </NameEntry>
</PageEntry>
</FlowInfo>
<TextInfo>
<Pos> 276 392 </Pos>
<FontName> SansSerif </FontName>
<FontSize> 14 </FontSize>
<FontStyle> 1 </FontStyle>
<ShowBackground> 0 </ShowBackground>
<String>
ninsglmetrate
</String>
<PageEntry>
<Id> 422 </Id>
<ForegroundColor> 30 30 0 </ForegroundColor>
<BackgroundColor> 180 200 240 </BackgroundColor>
</PageEntry>
</TextInfo>
<PipeInfo>
<PipeIds> 210 421 </PipeIds>
<Pipette>
0.86538464 0.36 false
</Pipette>
<PageEntry>
<Id> 423 </Id>
</PageEntry>
</PipeInfo>
<PipeInfo>
<PipeIds> 421 420 </PipeIds>
<Pipette>
0.5 0.5 true
</Pipette>
<PageEntry>
<Id> 424 </Id>
</PageEntry>
</PipeInfo>
<ConverterInfo>
<Pos> 639 579 </Pos>
<Formula>
if  time > 1000 then intabrate/intestglc else 0
</Formula>
<PageEntry>
<Id> 425 </Id>
<NameEntry> 426 </NameEntry>
</PageEntry>
</ConverterInfo>
<TextInfo>
<Pos> 618 554 </Pos>
<FontName> Serif </FontName>
<FontSize> 12 </FontSize>
<FontStyle> 0 </FontStyle>
<ShowBackground> 0 </ShowBackground>
<String>
intestP
</String>
<PageEntry>
<Id> 426 </Id>
<ForegroundColor> 30 30 0 </ForegroundColor>
<BackgroundColor> 180 200 240 </BackgroundColor>
</PageEntry>
</TextInfo>
<ArcInfo>
<PageEntry>
<Id> 427 </Id>
</PageEntry>
<ArcIds> 351 425 </ArcIds>
<ArcCtrl> 741 450 741 450 </ArcCtrl>
<ArrowMode> 0 </ArrowMode>
</ArcInfo>
<ArcInfo>
<PageEntry>
<Id> 428 </Id>
</PageEntry>
<ArcIds> 409 425 </ArcIds>
<ArcCtrl> 796 334 796 334 </ArcCtrl>
<ArrowMode> 0 </ArrowMode>
</ArcInfo>
<ConverterInfo>
<Pos> 699 429 </Pos>
<Formula>
10
</Formula>
<PageEntry>
<Id> 429 </Id>
<NameEntry> 430 </NameEntry>
</PageEntry>
</ConverterInfo>
<TextInfo>
<Pos> 678 404 </Pos>
<FontName> SansSerif </FontName>
<FontSize> 12 </FontSize>
<FontStyle> 1 </FontStyle>
<ShowBackground> 0 </ShowBackground>
<String>
VmGLP
</String>
<PageEntry>
<Id> 430 </Id>
<ForegroundColor> 30 30 0 </ForegroundColor>
<BackgroundColor> 180 200 240 </BackgroundColor>
</PageEntry>
</TextInfo>
<ArcInfo>
<PageEntry>
<Id> 431 </Id>
</PageEntry>
<ArcIds> 429 217 </ArcIds>
<ArcCtrl> 662 314 662 314 </ArcCtrl>
<ArrowMode> 0 </ArrowMode>
</ArcInfo>
<ConverterInfo>
<Pos> 591 351 </Pos>
<Formula>
0.1
</Formula>
<PageEntry>
<Id> 432 </Id>
<NameEntry> 433 </NameEntry>
</PageEntry>
</ConverterInfo>
<TextInfo>
<Pos> 570 326 </Pos>
<FontName> SansSerif </FontName>
<FontSize> 12 </FontSize>
<FontStyle> 1 </FontStyle>
<ShowBackground> 0 </ShowBackground>
<String>
Kins
</String>
<PageEntry>
<Id> 433 </Id>
<ForegroundColor> 30 30 0 </ForegroundColor>
<BackgroundColor> 180 200 240 </BackgroundColor>
</PageEntry>
</TextInfo>
<ArcInfo>
<PageEntry>
<Id> 434 </Id>
</PageEntry>
<ArcIds> 432 217 </ArcIds>
<ArcCtrl> 590 346 590 346 </ArcCtrl>
<ArrowMode> 0 </ArrowMode>
</ArcInfo>
<ConverterInfo>
<Pos> 701 279 </Pos>
<Formula>
1
</Formula>
<PageEntry>
<Id> 435 </Id>
<NameEntry> 436 </NameEntry>
</PageEntry>
</ConverterInfo>
<TextInfo>
<Pos> 686 247 </Pos>
<FontName> SansSerif </FontName>
<FontSize> 12 </FontSize>
<FontStyle> 1 </FontStyle>
<ShowBackground> 0 </ShowBackground>
<String>
Kgln
</String>
<PageEntry>
<Id> 436 </Id>
<ForegroundColor> 30 30 0 </ForegroundColor>
<BackgroundColor> 180 200 240 </BackgroundColor>
</PageEntry>
</TextInfo>
<ArcInfo>
<PageEntry>
<Id> 437 </Id>
</PageEntry>
<ArcIds> 435 217 </ArcIds>
<ArcCtrl> 709 303 709 303 </ArcCtrl>
<ArrowMode> 0 </ArrowMode>
</ArcInfo>
</Entries>
</ModelInfo>
<TextInfo>
<Pos> 180 56 </Pos>
<FontName> SansSerif </FontName>
<FontSize> 12 </FontSize>
<FontStyle> 1 </FontStyle>
<ShowBackground> 0 </ShowBackground>
<String>
Glucirc1
</String>
<PageEntry>
<Id> 438 </Id>
<ForegroundColor> 30 30 0 </ForegroundColor>
<BackgroundColor> 255 255 255 </BackgroundColor>
</PageEntry>
</TextInfo>
<ModelInfo>
<Pos> 62 210 </Pos>
<Color> 255 255 255 </Color>

<PageEntry>
<Id> 440 </Id>
<NameEntry> 575 </NameEntry>
</PageEntry>
<Entries>
<ReservoirInfo>
<Pos> 586 49 </Pos>
<Formula>
0
</Formula>
<PageEntry>
<Id> 441 </Id>
<NameEntry> 503 </NameEntry>
</PageEntry>
</ReservoirInfo>
<ReservoirInfo>
<Pos> 589 196 </Pos>
<Formula>
0
</Formula>
<PageEntry>
<Id> 442 </Id>
<NameEntry> 508 </NameEntry>
</PageEntry>
</ReservoirInfo>
<ReservoirInfo>
<Pos> 331 293 </Pos>
<Formula>
0
</Formula>
<PageEntry>
<Id> 443 </Id>
<NameEntry> 531 </NameEntry>
</PageEntry>
</ReservoirInfo>
<ReservoirInfo>
<Pos> 306 184 </Pos>
<Formula>
0
</Formula>
<PageEntry>
<Id> 444 </Id>
<NameEntry> 495 </NameEntry>
</PageEntry>
</ReservoirInfo>
<ReservoirInfo>
<Pos> 130 356 </Pos>
<Formula>
0
</Formula>
<PageEntry>
<Id> 445 </Id>
<NameEntry> 507 </NameEntry>
</PageEntry>
</ReservoirInfo>
<ReservoirInfo>
<Pos> 446 177 </Pos>
<Formula>
0
</Formula>
<PageEntry>
<Id> 446 </Id>
<NameEntry> 526 </NameEntry>
</PageEntry>
</ReservoirInfo>
<FlowInfo>
<Pos> 506 184 </Pos>
<Formula>
SysINC*SPVflow1/1000
</Formula>
<PageEntry>
<Id> 447 </Id>
<NameEntry> 550 </NameEntry>
</PageEntry>
</FlowInfo>
<FlowInfo>
<Pos> 384 187 </Pos>
<Formula>
spceINC*SpAflow1/1000
</Formula>
<PageEntry>
<Id> 448 </Id>
<NameEntry> 483 </NameEntry>
</PageEntry>
</FlowInfo>
<FlowInfo>
<Pos> 466 282 </Pos>
<Formula>
SysINC*SMAflow1/1000
</Formula>
<PageEntry>
<Id> 449 </Id>
<NameEntry> 553 </NameEntry>
</PageEntry>
</FlowInfo>
<FlowInfo>
<Pos> 320 253 </Pos>
<Formula>
SMAInC*PVflow1/1000
</Formula>
<PageEntry>
<Id> 450 </Id>
<NameEntry> 568 </NameEntry>
</PageEntry>
</FlowInfo>
<FlowInfo>
<Pos> 83 391 </Pos>
<Formula>
SominC*sominlossrate
</Formula>
<PageEntry>
<Id> 451 </Id>
<NameEntry> 516 </NameEntry>
</PageEntry>
</FlowInfo>
<FlowInfo>
<Pos> 427 312 </Pos>
<Formula>
insenglsensco*sysAaGLC1/(sysAaGLC1+bcellKmgl)*(SysGLPC/(SysGLPC+Kgp))
</Formula>
<PageEntry>
<Id> 452 </Id>
<NameEntry> 532 </NameEntry>
</PageEntry>
</FlowInfo>
<FlowInfo>
<Pos> 407 432 </Pos>
<Formula>
SysINC*HaFlow1/1000
</Formula>
<PageEntry>
<Id> 453 </Id>
<NameEntry> 484 </NameEntry>
</PageEntry>
</FlowInfo>
<FlowInfo>
<Pos> 598 112 </Pos>
<Formula>
luINC*aorticflow1/1000
</Formula>
<PageEntry>
<Id> 454 </Id>
<NameEntry> 534 </NameEntry>
</PageEntry>
</FlowInfo>
<FlowInfo>
<Pos> 327 132 </Pos>
<Formula>
Hinlossrate*HinC
</Formula>
<PageEntry>
<Id> 455 </Id>
<NameEntry> 509 </NameEntry>
</PageEntry>
</FlowInfo>
<ReservoirInfo>
<Pos> 168 479 </Pos>
<Formula>
0
</Formula>
<PageEntry>
<Id> 456 </Id>
<NameEntry> 545 </NameEntry>
</PageEntry>
</ReservoirInfo>
<FlowInfo>
<Pos> 252 467 </Pos>
<Formula>
SysINC*Renafl1/1000
</Formula>
<PageEntry>
<Id> 457 </Id>
<NameEntry> 561 </NameEntry>
</PageEntry>
</FlowInfo>
<ReservoirInfo>
<Pos> 150 54 </Pos>
<Formula>
0
</Formula>
<PageEntry>
<Id> 458 </Id>
<NameEntry> 491 </NameEntry>
</PageEntry>
</ReservoirInfo>
<FlowInfo>
<Pos> 155 303 </Pos>
<Formula>
RenINC*Renafl1/1000
</Formula>
<PageEntry>
<Id> 459 </Id>
<NameEntry> 499 </NameEntry>
</PageEntry>
</FlowInfo>
<FlowInfo>
<Pos> 256 192 </Pos>
<Formula>
HinC*Hvflow1/1000
</Formula>
<PageEntry>
<Id> 460 </Id>
<NameEntry> 549 </NameEntry>
</PageEntry>
</FlowInfo>
<FlowInfo>
<Pos> 125 222 </Pos>
<Formula>
SominC*somVfl1/1000
</Formula>
<PageEntry>
<Id> 461 </Id>
<NameEntry> 494 </NameEntry>
</PageEntry>
</FlowInfo>
<FlowInfo>
<Pos> 256 42 </Pos>
<Formula>
sysVINC*Vcfl1/1000
</Formula>
<PageEntry>
<Id> 462 </Id>
<NameEntry> 501 </NameEntry>
</PageEntry>
</FlowInfo>
<FlowInfo>
<Pos> 256 282 </Pos>
<Formula>
SMAInC*Hshuntinflow1/1000
</Formula>
<PageEntry>
<Id> 463 </Id>
<NameEntry> 542 </NameEntry>
</PageEntry>
</FlowInfo>
<FlowInfo>
<Pos> 226 342 </Pos>
<Formula>
SysINC*muscleflow1/1000
</Formula>
<PageEntry>
<Id> 464 </Id>
<NameEntry> 558 </NameEntry>
</PageEntry>
</FlowInfo>
<ConverterInfo>
<Pos> 55 39 </Pos>
<Formula>
SysVin/(SysVvol1*3/1000)
</Formula>
<PageEntry>
<Id> 465 </Id>
<NameEntry> 548 </NameEntry>
</PageEntry>
</ConverterInfo>
<ConverterInfo>
<Pos> 673 51 </Pos>
<Formula>
Lungin/(Lungvol1*3/1000)
</Formula>
<PageEntry>
<Id> 466 </Id>
<NameEntry> 535 </NameEntry>
</PageEntry>
</ConverterInfo>
<ConverterInfo>
<Pos> 759 299 </Pos>
<Formula>
sysin/(sysartvol1*3/1000)
</Formula>
<PageEntry>
<Id> 467 </Id>
<NameEntry> 559 </NameEntry>
</PageEntry>
</ConverterInfo>
<ConverterInfo>
<Pos> 253 129 </Pos>
<Formula>
Hin/(hepbvol1*3/1000)
</Formula>
<PageEntry>
<Id> 468 </Id>
<NameEntry> 557 </NameEntry>
</PageEntry>
</ConverterInfo>
<ConverterInfo>
<Pos> 290 78 </Pos>
<Formula>
1
</Formula>
<PageEntry>
<Id> 469 </Id>
<NameEntry> 556 </NameEntry>
</PageEntry>
</ConverterInfo>
<ConverterInfo>
<Pos> 43 321 </Pos>
<Formula>
somin/(3*somavol1/1000)
</Formula>
<PageEntry>
<Id> 470 </Id>
<NameEntry> 477 </NameEntry>
</PageEntry>
</ConverterInfo>
<ConverterInfo>
<Pos> 25 459 </Pos>
<Formula>
renIN/(renvol1*3/1000)
</Formula>
<PageEntry>
<Id> 471 </Id>
<NameEntry> 487 </NameEntry>
</PageEntry>
</ConverterInfo>
<ConverterInfo>
<Pos> 381 381 </Pos>
<Formula>
100
</Formula>
<PageEntry>
<Id> 472 </Id>
<NameEntry> 541 </NameEntry>
</PageEntry>
</ConverterInfo>
<ConverterInfo>
<Pos> 433 99 </Pos>
<Formula>
spcein/(SPbvol1*3/1000)
</Formula>
<PageEntry>
<Id> 473 </Id>
<NameEntry> 511 </NameEntry>
</PageEntry>
</ConverterInfo>
<ConverterInfo>
<Pos> 313 381 </Pos>
<Formula>
SMAin/(Sintbvol1*3/1000)
</Formula>
<PageEntry>
<Id> 474 </Id>
<NameEntry> 504 </NameEntry>
</PageEntry>
</ConverterInfo>
<ConverterInfo>
<Pos> 25 381 </Pos>
<Formula>
0
</Formula>
<PageEntry>
<Id> 475 </Id>
<NameEntry> 498 </NameEntry>
</PageEntry>
</ConverterInfo>
<ArcInfo>
<PageEntry>
<Id> 476 </Id>
</PageEntry>
<ArcIds> 466 454 </ArcIds>
<ArcCtrl> 668 51 668 51 </ArcCtrl>
<ArrowMode> 0 </ArrowMode>
</ArcInfo>
<TextInfo>
<Pos> 22 296 </Pos>
<FontName> SansSerif </FontName>
<FontSize> 12 </FontSize>
<FontStyle> 1 </FontStyle>
<ShowBackground> 0 </ShowBackground>
<String>
SomINC
</String>
<PageEntry>
<Id> 477 </Id>
<ForegroundColor> 30 30 0 </ForegroundColor>
<BackgroundColor> 255 255 255 </BackgroundColor>
</PageEntry>
</TextInfo>
<ArcInfo>
<PageEntry>
<Id> 478 </Id>
</PageEntry>
<ArcIds> 445 470 </ArcIds>
<ArcCtrl> 128 336 128 336 </ArcCtrl>
<ArrowMode> 0 </ArrowMode>
</ArcInfo>
<PipeInfo>
<PipeIds> 442 447 </PipeIds>
<Pipette>
0.21153846 0.3265306 true
</Pipette>
<PageEntry>
<Id> 479 </Id>
</PageEntry>
</PipeInfo>
<ArcInfo>
<PageEntry>
<Id> 480 </Id>
</PageEntry>
<ArcIds> 467 449 </ArcIds>
<ArcCtrl> 521 302 521 302 </ArcCtrl>
<ArrowMode> 0 </ArrowMode>
</ArcInfo>
<PipeInfo>
<PipeIds> 455 571 </PipeIds>
<Pipette>
0.5 0.5 true
</Pipette>
<PageEntry>
<Id> 481 </Id>
</PageEntry>
</PipeInfo>
<PipeInfo>
<PipeIds> 442 464 </PipeIds>
<Pipette>
0.26923078 0.36 false
</Pipette>
<PageEntry>
<Id> 482 </Id>
</PageEntry>
</PipeInfo>
<TextInfo>
<Pos> 329 164 </Pos>
<FontName> SansSerif </FontName>
<FontSize> 12 </FontSize>
<FontStyle> 1 </FontStyle>
<ShowBackground> 0 </ShowBackground>
<String>
spVinflow
</String>
<PageEntry>
<Id> 483 </Id>
<ForegroundColor> 30 30 0 </ForegroundColor>
<BackgroundColor> 255 255 255 </BackgroundColor>
</PageEntry>
</TextInfo>
<TextInfo>
<Pos> 410 429 </Pos>
<FontName> SansSerif </FontName>
<FontSize> 12 </FontSize>
<FontStyle> 1 </FontStyle>
<ShowBackground> 0 </ShowBackground>
<String>
Hainfl
</String>
<PageEntry>
<Id> 484 </Id>
<ForegroundColor> 30 30 0 </ForegroundColor>
<BackgroundColor> 255 255 255 </BackgroundColor>
</PageEntry>
</TextInfo>
<ArcInfo>
<PageEntry>
<Id> 485 </Id>
</PageEntry>
<ArcIds> 470 461 </ArcIds>
<ArcCtrl> 40 328 40 328 </ArcCtrl>
<ArrowMode> 0 </ArrowMode>
</ArcInfo>
<PipeInfo>
<PipeIds> 464 445 </PipeIds>
<Pipette>
0.86538464 0.5 true
</Pipette>
<PageEntry>
<Id> 486 </Id>
</PageEntry>
</PipeInfo>
<TextInfo>
<Pos> 4 434 </Pos>
<FontName> SansSerif </FontName>
<FontSize> 12 </FontSize>
<FontStyle> 1 </FontStyle>
<ShowBackground> 0 </ShowBackground>
<String>
RenINC
</String>
<PageEntry>
<Id> 487 </Id>
<ForegroundColor> 30 30 0 </ForegroundColor>
<BackgroundColor> 255 255 255 </BackgroundColor>
</PageEntry>
</TextInfo>
<PipeInfo>
<PipeIds> 442 449 </PipeIds>
<Pipette>
0.5 0.5 false
</Pipette>
<PageEntry>
<Id> 488 </Id>
</PageEntry>
</PipeInfo>
<ArcInfo>
<PageEntry>
<Id> 489 </Id>
</PageEntry>
<ArcIds> 473 448 </ArcIds>
<ArcCtrl> 428 94 428 94 </ArcCtrl>
<ArrowMode> 0 </ArrowMode>
</ArcInfo>
<ArcInfo>
<PageEntry>
<Id> 490 </Id>
</PageEntry>
<ArcIds> 467 447 </ArcIds>
<ArcCtrl> 615 277 615 277 </ArcCtrl>
<ArrowMode> 0 </ArrowMode>
</ArcInfo>
<TextInfo>
<Pos> 102 19 </Pos>
<FontName> SansSerif </FontName>
<FontSize> 12 </FontSize>
<FontStyle> 1 </FontStyle>
<ShowBackground> 0 </ShowBackground>
<String>
SysVin
</String>
<PageEntry>
<Id> 491 </Id>
<ForegroundColor> 30 30 0 </ForegroundColor>
<BackgroundColor> 255 255 255 </BackgroundColor>
</PageEntry>
</TextInfo>
<PipeInfo>
<PipeIds> 446 448 </PipeIds>
<Pipette>
0.96 0.53061223 true
</Pipette>
<PageEntry>
<Id> 492 </Id>
</PageEntry>
</PipeInfo>
<ArcInfo>
<PageEntry>
<Id> 493 </Id>
</PageEntry>
<ArcIds> 474 463 </ArcIds>
<ArcCtrl> 296 363 296 363 </ArcCtrl>
<ArrowMode> 0 </ArrowMode>
</ArcInfo>
<TextInfo>
<Pos> 68 199 </Pos>
<FontName> SansSerif </FontName>
<FontSize> 12 </FontSize>
<FontStyle> 1 </FontStyle>
<ShowBackground> 0 </ShowBackground>
<String>
somVinfl
</String>
<PageEntry>
<Id> 494 </Id>
<ForegroundColor> 30 30 0 </ForegroundColor>
<BackgroundColor> 255 255 255 </BackgroundColor>
</PageEntry>
</TextInfo>
<TextInfo>
<Pos> 298 166 </Pos>
<FontName> SansSerif </FontName>
<FontSize> 12 </FontSize>
<FontStyle> 1 </FontStyle>
<ShowBackground> 0 </ShowBackground>
<String>
Hin
</String>
<PageEntry>
<Id> 495 </Id>
<ForegroundColor> 30 30 0 </ForegroundColor>
<BackgroundColor> 255 255 255 </BackgroundColor>
</PageEntry>
</TextInfo>
<ArcInfo>
<PageEntry>
<Id> 496 </Id>
</PageEntry>
<ArcIds> 474 450 </ArcIds>
<ArcCtrl> 283 279 283 279 </ArcCtrl>
<ArrowMode> 0 </ArrowMode>
</ArcInfo>
<PipeInfo>
<PipeIds> 444 455 </PipeIds>
<Pipette>
0.8076923 0.5 false
</Pipette>
<PageEntry>
<Id> 497 </Id>
</PageEntry>
</PipeInfo>
<TextInfo>
<Pos> 4 356 </Pos>
<FontName> SansSerif </FontName>
<FontSize> 12 </FontSize>
<FontStyle> 1 </FontStyle>
<ShowBackground> 0 </ShowBackground>
<String>
sominlossrate
</String>
<PageEntry>
<Id> 498 </Id>
<ForegroundColor> 30 30 0 </ForegroundColor>
<BackgroundColor> 255 255 255 </BackgroundColor>
</PageEntry>
</TextInfo>
<TextInfo>
<Pos> 120 280 </Pos>
<FontName> SansSerif </FontName>
<FontSize> 12 </FontSize>
<FontStyle> 1 </FontStyle>
<ShowBackground> 0 </ShowBackground>
<String>
renVinfl
</String>
<PageEntry>
<Id> 499 </Id>
<ForegroundColor> 30 30 0 </ForegroundColor>
<BackgroundColor> 255 255 255 </BackgroundColor>
</PageEntry>
</TextInfo>
<PipeInfo>
<PipeIds> 458 462 </PipeIds>
<Pipette>
0.5 0.5 false
</Pipette>
<PageEntry>
<Id> 500 </Id>
</PageEntry>
</PipeInfo>
<TextInfo>
<Pos> 209 19 </Pos>
<FontName> SansSerif </FontName>
<FontSize> 12 </FontSize>
<FontStyle> 1 </FontStyle>
<ShowBackground> 0 </ShowBackground>
<String>
sysVinfl
</String>
<PageEntry>
<Id> 501 </Id>
<ForegroundColor> 30 30 0 </ForegroundColor>
<BackgroundColor> 255 255 255 </BackgroundColor>
</PageEntry>
</TextInfo>
<PipeInfo>
<PipeIds> 444 460 </PipeIds>
<Pipette>
0.5 0.67346936 true
</Pipette>
<PageEntry>
<Id> 502 </Id>
</PageEntry>
</PipeInfo>
<TextInfo>
<Pos> 518 14 </Pos>
<FontName> SansSerif </FontName>
<FontSize> 12 </FontSize>
<FontStyle> 1 </FontStyle>
<ShowBackground> 0 </ShowBackground>
<String>
Lungin
</String>
<PageEntry>
<Id> 503 </Id>
<ForegroundColor> 30 30 0 </ForegroundColor>
<BackgroundColor> 255 255 255 </BackgroundColor>
</PageEntry>
</TextInfo>
<TextInfo>
<Pos> 292 356 </Pos>
<FontName> SansSerif </FontName>
<FontSize> 12 </FontSize>
<FontStyle> 1 </FontStyle>
<ShowBackground> 0 </ShowBackground>
<String>
SmaINC
</String>
<PageEntry>
<Id> 504 </Id>
<ForegroundColor> 30 30 0 </ForegroundColor>
<BackgroundColor> 255 255 255 </BackgroundColor>
</PageEntry>
</TextInfo>
<ArcInfo>
<PageEntry>
<Id> 505 </Id>
</PageEntry>
<ArcIds> 468 455 </ArcIds>
<ArcCtrl> 330 126 330 126 </ArcCtrl>
<ArrowMode> 0 </ArrowMode>
</ArcInfo>
<PipeInfo>
<PipeIds> 457 456 </PipeIds>
<Pipette>
0.5 0.5 true
</Pipette>
<PageEntry>
<Id> 506 </Id>
</PageEntry>
</PipeInfo>
<TextInfo>
<Pos> 118 330 </Pos>
<FontName> SansSerif </FontName>
<FontSize> 12 </FontSize>
<FontStyle> 1 </FontStyle>
<ShowBackground> 0 </ShowBackground>
<String>
somin
</String>
<PageEntry>
<Id> 507 </Id>
<ForegroundColor> 30 30 0 </ForegroundColor>
<BackgroundColor> 255 255 255 </BackgroundColor>
</PageEntry>
</TextInfo>
<TextInfo>
<Pos> 554 176 </Pos>
<FontName> SansSerif </FontName>
<FontSize> 12 </FontSize>
<FontStyle> 1 </FontStyle>
<ShowBackground> 0 </ShowBackground>
<String>
sysin
</String>
<PageEntry>
<Id> 508 </Id>
<ForegroundColor> 30 30 0 </ForegroundColor>
<BackgroundColor> 255 255 255 </BackgroundColor>
</PageEntry>
</TextInfo>
<TextInfo>
<Pos> 273 109 </Pos>
<FontName> SansSerif </FontName>
<FontSize> 12 </FontSize>
<FontStyle> 1 </FontStyle>
<ShowBackground> 0 </ShowBackground>
<String>
Hinloss
</String>
<PageEntry>
<Id> 509 </Id>
<ForegroundColor> 30 30 0 </ForegroundColor>
<BackgroundColor> 255 255 255 </BackgroundColor>
</PageEntry>
</TextInfo>
<ArcInfo>
<PageEntry>
<Id> 510 </Id>
</PageEntry>
<ArcIds> 475 451 </ArcIds>
<ArcCtrl> 16 380 16 380 </ArcCtrl>
<ArrowMode> 0 </ArrowMode>
</ArcInfo>
<TextInfo>
<Pos> 412 74 </Pos>
<FontName> SansSerif </FontName>
<FontSize> 12 </FontSize>
<FontStyle> 1 </FontStyle>
<ShowBackground> 0 </ShowBackground>
<String>
SpCeINC
</String>
<PageEntry>
<Id> 511 </Id>
<ForegroundColor> 30 30 0 </ForegroundColor>
<BackgroundColor> 255 255 255 </BackgroundColor>
</PageEntry>
</TextInfo>
<PipeInfo>
<PipeIds> 445 451 </PipeIds>
<Pipette>
0.26923078 0.5 false
</Pipette>
<PageEntry>
<Id> 512 </Id>
</PageEntry>
</PipeInfo>
<PipeInfo>
<PipeIds> 441 454 </PipeIds>
<Pipette>
0.63461536 0.0 false
</Pipette>
<PageEntry>
<Id> 513 </Id>
</PageEntry>
</PipeInfo>
<PipeInfo>
<PipeIds> 447 446 </PipeIds>
<Pipette>
0.88461536 0.5 true
</Pipette>
<PageEntry>
<Id> 514 </Id>
</PageEntry>
</PipeInfo>
<PipeInfo>
<PipeIds> 451 570 </PipeIds>
<Pipette>
0.5 0.5 true
</Pipette>
<PageEntry>
<Id> 515 </Id>
</PageEntry>
</PipeInfo>
<TextInfo>
<Pos> 28 368 </Pos>
<FontName> SansSerif </FontName>
<FontSize> 12 </FontSize>
<FontStyle> 1 </FontStyle>
<ShowBackground> 0 </ShowBackground>
<String>
sominmet
</String>
<PageEntry>
<Id> 516 </Id>
<ForegroundColor> 30 30 0 </ForegroundColor>
<BackgroundColor> 255 255 255 </BackgroundColor>
</PageEntry>
</TextInfo>
<ArcInfo>
<PageEntry>
<Id> 517 </Id>
</PageEntry>
<ArcIds> 470 451 </ArcIds>
<ArcCtrl> 47 322 47 322 </ArcCtrl>
<ArrowMode> 0 </ArrowMode>
</ArcInfo>
<ArcInfo>
<PageEntry>
<Id> 518 </Id>
</PageEntry>
<ArcIds> 456 471 </ArcIds>
<ArcCtrl> 105 473 105 473 </ArcCtrl>
<ArrowMode> 0 </ArrowMode>
</ArcInfo>
<ArcInfo>
<PageEntry>
<Id> 519 </Id>
</PageEntry>
<ArcIds> 471 459 </ArcIds>
<ArcCtrl> 35 450 35 450 </ArcCtrl>
<ArrowMode> 0 </ArrowMode>
</ArcInfo>
<PipeInfo>
<PipeIds> 459 458 </PipeIds>
<Pipette>
0.0 0.97959185 false
</Pipette>
<PageEntry>
<Id> 520 </Id>
</PageEntry>
</PipeInfo>
<PipeInfo>
<PipeIds> 443 450 </PipeIds>
<Pipette>
0.32692307 0.5 false
</Pipette>
<PageEntry>
<Id> 521 </Id>
</PageEntry>
</PipeInfo>
<ArcInfo>
<PageEntry>
<Id> 522 </Id>
</PageEntry>
<ArcIds> 467 457 </ArcIds>
<ArcCtrl> 623 290 623 290 </ArcCtrl>
<ArrowMode> 0 </ArrowMode>
</ArcInfo>
<PipeInfo>
<PipeIds> 456 459 </PipeIds>
<Pipette>
0.5 0.5 false
</Pipette>
<PageEntry>
<Id> 523 </Id>
</PageEntry>
</PipeInfo>
<PipeInfo>
<PipeIds> 461 458 </PipeIds>
<Pipette>
0.09615385 0.5 true
</Pipette>
<PageEntry>
<Id> 524 </Id>
</PageEntry>
</PipeInfo>
<PipeInfo>
<PipeIds> 445 461 </PipeIds>
<Pipette>
0.32692307 0.5 false
</Pipette>
<PageEntry>
<Id> 525 </Id>
</PageEntry>
</PipeInfo>
<TextInfo>
<Pos> 405 160 </Pos>
<FontName> SansSerif </FontName>
<FontSize> 12 </FontSize>
<FontStyle> 1 </FontStyle>
<ShowBackground> 0 </ShowBackground>
<String>
spcein
</String>
<PageEntry>
<Id> 526 </Id>
<ForegroundColor> 30 30 0 </ForegroundColor>
<BackgroundColor> 255 255 255 </BackgroundColor>
</PageEntry>
</TextInfo>
<PipeInfo>
<PipeIds> 449 443 </PipeIds>
<Pipette>
0.7307692 0.6 true
</Pipette>
<PageEntry>
<Id> 527 </Id>
</PageEntry>
</PipeInfo>
<PipeInfo>
<PipeIds> 454 442 </PipeIds>
<Pipette>
0.8076923 0.5510204 true
</Pipette>
<PageEntry>
<Id> 528 </Id>
</PageEntry>
</PipeInfo>
<PipeInfo>
<PipeIds> 569 452 </PipeIds>
<Pipette>
0.5 0.5 false
</Pipette>
<PageEntry>
<Id> 529 </Id>
</PageEntry>
</PipeInfo>
<PipeInfo>
<PipeIds> 443 463 </PipeIds>
<Pipette>
0.13461539 0.68 false
</Pipette>
<PageEntry>
<Id> 530 </Id>
</PageEntry>
</PipeInfo>
<TextInfo>
<Pos> 286 318 </Pos>
<FontName> SansSerif </FontName>
<FontSize> 12 </FontSize>
<FontStyle> 1 </FontStyle>
<ShowBackground> 0 </ShowBackground>
<String>
SMAin
</String>
<PageEntry>
<Id> 531 </Id>
<ForegroundColor> 30 30 0 </ForegroundColor>
<BackgroundColor> 255 255 255 </BackgroundColor>
</PageEntry>
</TextInfo>
<TextInfo>
<Pos> 378 289 </Pos>
<FontName> SansSerif </FontName>
<FontSize> 12 </FontSize>
<FontStyle> 1 </FontStyle>
<ShowBackground> 0 </ShowBackground>
<String>
Insecr
</String>
<PageEntry>
<Id> 532 </Id>
<ForegroundColor> 30 30 0 </ForegroundColor>
<BackgroundColor> 255 255 255 </BackgroundColor>
</PageEntry>
</TextInfo>
<ArcInfo>
<PageEntry>
<Id> 533 </Id>
</PageEntry>
<ArcIds> 444 468 </ArcIds>
<ArcCtrl> 308 183 308 183 </ArcCtrl>
<ArrowMode> 0 </ArrowMode>
</ArcInfo>
<TextInfo>
<Pos> 592 93 </Pos>
<FontName> SansSerif </FontName>
<FontSize> 12 </FontSize>
<FontStyle> 1 </FontStyle>
<ShowBackground> 0 </ShowBackground>
<String>
aortinfl
</String>
<PageEntry>
<Id> 534 </Id>
<ForegroundColor> 30 30 0 </ForegroundColor>
<BackgroundColor> 255 255 255 </BackgroundColor>
</PageEntry>
</TextInfo>
<TextInfo>
<Pos> 653 26 </Pos>
<FontName> SansSerif </FontName>
<FontSize> 12 </FontSize>
<FontStyle> 1 </FontStyle>
<ShowBackground> 0 </ShowBackground>
<String>
LuINC
</String>
<PageEntry>
<Id> 535 </Id>
<ForegroundColor> 30 30 0 </ForegroundColor>
<BackgroundColor> 255 255 255 </BackgroundColor>
</PageEntry>
</TextInfo>
<PipeInfo>
<PipeIds> 453 444 </PipeIds>
<Pipette>
0.03846154 0.5 true
</Pipette>
<PageEntry>
<Id> 536 </Id>
</PageEntry>
</PipeInfo>
<PipeInfo>
<PipeIds> 442 453 </PipeIds>
<Pipette>
0.6923077 0.28 false
</Pipette>
<PageEntry>
<Id> 537 </Id>
</PageEntry>
</PipeInfo>
<PipeInfo>
<PipeIds> 442 457 </PipeIds>
<Pipette>
0.9423077 0.5 false
</Pipette>
<PageEntry>
<Id> 538 </Id>
</PageEntry>
</PipeInfo>
<ArcInfo>
<PageEntry>
<Id> 539 </Id>
</PageEntry>
<ArcIds> 446 473 </ArcIds>
<ArcCtrl> 454 116 454 116 </ArcCtrl>
<ArrowMode> 0 </ArrowMode>
</ArcInfo>
<PipeInfo>
<PipeIds> 450 444 </PipeIds>
<Pipette>
0.6923077 0.32 true
</Pipette>
<PageEntry>
<Id> 540 </Id>
</PageEntry>
</PipeInfo>
<TextInfo>
<Pos> 360 356 </Pos>
<FontName> SansSerif </FontName>
<FontSize> 12 </FontSize>
<FontStyle> 1 </FontStyle>
<ShowBackground> 0 </ShowBackground>
<String>
insenglsensco
</String>
<PageEntry>
<Id> 541 </Id>
<ForegroundColor> 30 30 0 </ForegroundColor>
<BackgroundColor> 255 255 255 </BackgroundColor>
</PageEntry>
</TextInfo>
<TextInfo>
<Pos> 221 259 </Pos>
<FontName> SansSerif </FontName>
<FontSize> 12 </FontSize>
<FontStyle> 1 </FontStyle>
<ShowBackground> 0 </ShowBackground>
<String>
Hshuntinfl
</String>
<PageEntry>
<Id> 542 </Id>
<ForegroundColor> 30 30 0 </ForegroundColor>
<BackgroundColor> 255 255 255 </BackgroundColor>
</PageEntry>
</TextInfo>
<PipeInfo>
<PipeIds> 462 441 </PipeIds>
<Pipette>
0.03846154 0.36 true
</Pipette>
<PageEntry>
<Id> 543 </Id>
</PageEntry>
</PipeInfo>
<PipeInfo>
<PipeIds> 460 458 </PipeIds>
<Pipette>
0.8269231 0.5 true
</Pipette>
<PageEntry>
<Id> 544 </Id>
</PageEntry>
</PipeInfo>
<TextInfo>
<Pos> 119 444 </Pos>
<FontName> SansSerif </FontName>
<FontSize> 12 </FontSize>
<FontStyle> 1 </FontStyle>
<ShowBackground> 0 </ShowBackground>
<String>
renIN
</String>
<PageEntry>
<Id> 545 </Id>
<ForegroundColor> 30 30 0 </ForegroundColor>
<BackgroundColor> 255 255 255 </BackgroundColor>
</PageEntry>
</TextInfo>
<ArcInfo>
<PageEntry>
<Id> 546 </Id>
</PageEntry>
<ArcIds> 465 462 </ArcIds>
<ArcCtrl> 64 35 64 35 </ArcCtrl>
<ArrowMode> 0 </ArrowMode>
</ArcInfo>
<ArcInfo>
<PageEntry>
<Id> 547 </Id>
</PageEntry>
<ArcIds> 441 466 </ArcIds>
<ArcCtrl> 537 59 537 59 </ArcCtrl>
<ArrowMode> 0 </ArrowMode>
</ArcInfo>
<TextInfo>
<Pos> 34 14 </Pos>
<FontName> SansSerif </FontName>
<FontSize> 12 </FontSize>
<FontStyle> 1 </FontStyle>
<ShowBackground> 0 </ShowBackground>
<String>
SysVINC
</String>
<PageEntry>
<Id> 548 </Id>
<ForegroundColor> 30 30 0 </ForegroundColor>
<BackgroundColor> 255 255 255 </BackgroundColor>
</PageEntry>
</TextInfo>
<TextInfo>
<Pos> 221 169 </Pos>
<FontName> SansSerif </FontName>
<FontSize> 12 </FontSize>
<FontStyle> 1 </FontStyle>
<ShowBackground> 0 </ShowBackground>
<String>
HVinfl
</String>
<PageEntry>
<Id> 549 </Id>
<ForegroundColor> 30 30 0 </ForegroundColor>
<BackgroundColor> 255 255 255 </BackgroundColor>
</PageEntry>
</TextInfo>
<TextInfo>
<Pos> 433 161 </Pos>
<FontName> SansSerif </FontName>
<FontSize> 12 </FontSize>
<FontStyle> 1 </FontStyle>
<ShowBackground> 0 </ShowBackground>
<String>
spceainflow
</String>
<PageEntry>
<Id> 550 </Id>
<ForegroundColor> 30 30 0 </ForegroundColor>
<BackgroundColor> 255 255 255 </BackgroundColor>
</PageEntry>
</TextInfo>
<ArcInfo>
<PageEntry>
<Id> 551 </Id>
</PageEntry>
<ArcIds> 467 453 </ArcIds>
<ArcCtrl> 625 355 625 355 </ArcCtrl>
<ArrowMode> 0 </ArrowMode>
</ArcInfo>
<ArcInfo>
<PageEntry>
<Id> 552 </Id>
</PageEntry>
<ArcIds> 458 465 </ArcIds>
<ArcCtrl> 145 56 145 56 </ArcCtrl>
<ArrowMode> 0 </ArrowMode>
</ArcInfo>
<TextInfo>
<Pos> 417 259 </Pos>
<FontName> SansSerif </FontName>
<FontSize> 12 </FontSize>
<FontStyle> 1 </FontStyle>
<ShowBackground> 0 </ShowBackground>
<String>
affSmainfl
</String>
<PageEntry>
<Id> 553 </Id>
<ForegroundColor> 30 30 0 </ForegroundColor>
<BackgroundColor> 255 255 255 </BackgroundColor>
</PageEntry>
</TextInfo>
<PipeInfo>
<PipeIds> 463 458 </PipeIds>
<Pipette>
0.65384614 0.56 true
</Pipette>
<PageEntry>
<Id> 554 </Id>
</PageEntry>
</PipeInfo>
<ArcInfo>
<PageEntry>
<Id> 555 </Id>
</PageEntry>
<ArcIds> 443 474 </ArcIds>
<ArcCtrl> 361 307 361 307 </ArcCtrl>
<ArrowMode> 0 </ArrowMode>
</ArcInfo>
<TextInfo>
<Pos> 269 53 </Pos>
<FontName> SansSerif </FontName>
<FontSize> 12 </FontSize>
<FontStyle> 1 </FontStyle>
<ShowBackground> 0 </ShowBackground>
<String>
Hinlossrate
</String>
<PageEntry>
<Id> 556 </Id>
<ForegroundColor> 30 30 0 </ForegroundColor>
<BackgroundColor> 255 255 255 </BackgroundColor>
</PageEntry>
</TextInfo>
<TextInfo>
<Pos> 232 104 </Pos>
<FontName> SansSerif </FontName>
<FontSize> 12 </FontSize>
<FontStyle> 1 </FontStyle>
<ShowBackground> 0 </ShowBackground>
<String>
HINC
</String>
<PageEntry>
<Id> 557 </Id>
<ForegroundColor> 30 30 0 </ForegroundColor>
<BackgroundColor> 255 255 255 </BackgroundColor>
</PageEntry>
</TextInfo>
<TextInfo>
<Pos> 201 319 </Pos>
<FontName> SansSerif </FontName>
<FontSize> 12 </FontSize>
<FontStyle> 1 </FontStyle>
<ShowBackground> 0 </ShowBackground>
<String>
somartinfl
</String>
<PageEntry>
<Id> 558 </Id>
<ForegroundColor> 30 30 0 </ForegroundColor>
<BackgroundColor> 255 255 255 </BackgroundColor>
</PageEntry>
</TextInfo>
<TextInfo>
<Pos> 738 274 </Pos>
<FontName> SansSerif </FontName>
<FontSize> 12 </FontSize>
<FontStyle> 1 </FontStyle>
<ShowBackground> 0 </ShowBackground>
<String>
SysINC
</String>
<PageEntry>
<Id> 559 </Id>
<ForegroundColor> 30 30 0 </ForegroundColor>
<BackgroundColor> 255 255 255 </BackgroundColor>
</PageEntry>
</TextInfo>
<ArcInfo>
<PageEntry>
<Id> 560 </Id>
</PageEntry>
<ArcIds> 442 467 </ArcIds>
<ArcCtrl> 540 269 540 269 </ArcCtrl>
<ArrowMode> 0 </ArrowMode>
</ArcInfo>
<TextInfo>
<Pos> 217 444 </Pos>
<FontName> SansSerif </FontName>
<FontSize> 12 </FontSize>
<FontStyle> 1 </FontStyle>
<ShowBackground> 0 </ShowBackground>
<String>
RenAinfl
</String>
<PageEntry>
<Id> 561 </Id>
<ForegroundColor> 30 30 0 </ForegroundColor>
<BackgroundColor> 255 255 255 </BackgroundColor>
</PageEntry>
</TextInfo>
<PipeInfo>
<PipeIds> 448 444 </PipeIds>
<Pipette>
0.68 0.48 false
</Pipette>
<PageEntry>
<Id> 562 </Id>
</PageEntry>
</PipeInfo>
<ArcInfo>
<PageEntry>
<Id> 563 </Id>
</PageEntry>
<ArcIds> 468 460 </ArcIds>
<ArcCtrl> 257 195 257 195 </ArcCtrl>
<ArrowMode> 0 </ArrowMode>
</ArcInfo>
<ArcInfo>
<PageEntry>
<Id> 564 </Id>
</PageEntry>
<ArcIds> 472 452 </ArcIds>
<ArcCtrl> 435 311 435 311 </ArcCtrl>
<ArrowMode> 0 </ArrowMode>
</ArcInfo>
<ArcInfo>
<PageEntry>
<Id> 565 </Id>
</PageEntry>
<ArcIds> 467 464 </ArcIds>
<ArcCtrl> 617 302 617 302 </ArcCtrl>
<ArrowMode> 0 </ArrowMode>
</ArcInfo>
<ArcInfo>
<PageEntry>
<Id> 566 </Id>
</PageEntry>
<ArcIds> 469 455 </ArcIds>
<ArcCtrl> 304 78 304 78 </ArcCtrl>
<ArrowMode> 0 </ArrowMode>
</ArcInfo>
<PipeInfo>
<PipeIds> 452 443 </PipeIds>
<Pipette>
0.17307693 0.5 true
</Pipette>
<PageEntry>
<Id> 567 </Id>
</PageEntry>
</PipeInfo>
<TextInfo>
<Pos> 305 230 </Pos>
<FontName> SansSerif </FontName>
<FontSize> 12 </FontSize>
<FontStyle> 1 </FontStyle>
<ShowBackground> 0 </ShowBackground>
<String>
pVinfl
</String>
<PageEntry>
<Id> 568 </Id>
<ForegroundColor> 30 30 0 </ForegroundColor>
<BackgroundColor> 255 255 255 </BackgroundColor>
</PageEntry>
</TextInfo>
<CloudInfo>
<Pos> 469 315 </Pos>)
<PageEntry>
<Id> 569 </Id>
</PageEntry>
</CloudInfo>
<CloudInfo>
<Pos> 86 440 </Pos>)
<PageEntry>
<Id> 570 </Id>
</PageEntry>
</CloudInfo>
<CloudInfo>
<Pos> 330 70 </Pos>)
<PageEntry>
<Id> 571 </Id>
</PageEntry>
</CloudInfo>
<ConverterInfo>
<Pos> 499 381 </Pos>
<Formula>
100
</Formula>
<PageEntry>
<Id> 572 </Id>
<NameEntry> 573 </NameEntry>
</PageEntry>
</ConverterInfo>
<TextInfo>
<Pos> 478 356 </Pos>
<FontName> SansSerif </FontName>
<FontSize> 14 </FontSize>
<FontStyle> 1 </FontStyle>
<ShowBackground> 0 </ShowBackground>
<String>
bcellKmgl
</String>
<PageEntry>
<Id> 573 </Id>
<ForegroundColor> 30 30 0 </ForegroundColor>
<BackgroundColor> 180 200 240 </BackgroundColor>
</PageEntry>
</TextInfo>
<ArcInfo>
<PageEntry>
<Id> 574 </Id>
</PageEntry>
<ArcIds> 572 452 </ArcIds>
<ArcCtrl> 458 376 458 376 </ArcCtrl>
<ArrowMode> 0 </ArrowMode>
</ArcInfo>
</Entries>
</ModelInfo>
<TextInfo>
<Pos> 30 176 </Pos>
<FontName> SansSerif </FontName>
<FontSize> 12 </FontSize>
<FontStyle> 1 </FontStyle>
<ShowBackground> 0 </ShowBackground>
<String>
inscirc1
</String>
<PageEntry>
<Id> 575 </Id>
<ForegroundColor> 30 30 0 </ForegroundColor>
<BackgroundColor> 255 255 255 </BackgroundColor>
</PageEntry>
</TextInfo>
<ModelInfo>
<Pos> 182 210 </Pos>
<Color> 255 255 255 </Color>

<PageEntry>
<Id> 577 </Id>
<NameEntry> 709 </NameEntry>
</PageEntry>
<Entries>
<ReservoirInfo>
<Pos> 159 72 </Pos>
<Formula>
0
</Formula>
<PageEntry>
<Id> 578 </Id>
<NameEntry> 635 </NameEntry>
</PageEntry>
</ReservoirInfo>
<ReservoirInfo>
<Pos> 571 72 </Pos>
<Formula>
0
</Formula>
<PageEntry>
<Id> 579 </Id>
<NameEntry> 637 </NameEntry>
</PageEntry>
</ReservoirInfo>
<ReservoirInfo>
<Pos> 306 344 </Pos>
<Formula>
0
</Formula>
<PageEntry>
<Id> 580 </Id>
<NameEntry> 699 </NameEntry>
</PageEntry>
</ReservoirInfo>
<ReservoirInfo>
<Pos> 481 402 </Pos>
<Formula>
0
</Formula>
<PageEntry>
<Id> 581 </Id>
<NameEntry> 679 </NameEntry>
</PageEntry>
</ReservoirInfo>
<ReservoirInfo>
<Pos> 154 415 </Pos>
<Formula>
0
</Formula>
<PageEntry>
<Id> 582 </Id>
<NameEntry> 653 </NameEntry>
</PageEntry>
</ReservoirInfo>
<ReservoirInfo>
<Pos> 514 235 </Pos>
<Formula>
0
</Formula>
<PageEntry>
<Id> 583 </Id>
<NameEntry> 701 </NameEntry>
</PageEntry>
</ReservoirInfo>
<FlowInfo>
<Pos> 532 167 </Pos>
<Formula>
SysGLPC*SPVflow1/1000
</Formula>
<PageEntry>
<Id> 584 </Id>
<NameEntry> 687 </NameEntry>
</PageEntry>
</FlowInfo>
<FlowInfo>
<Pos> 492 287 </Pos>
<Formula>
SPCEGLPC*SpAflow1/1000
</Formula>
<PageEntry>
<Id> 585 </Id>
<NameEntry> 697 </NameEntry>
</PageEntry>
</FlowInfo>
<FlowInfo>
<Pos> 432 332 </Pos>
<Formula>
SysGLPC*SMAflow1/1000
</Formula>
<PageEntry>
<Id> 586 </Id>
<NameEntry> 683 </NameEntry>
</PageEntry>
</FlowInfo>
<FlowInfo>
<Pos> 327 392 </Pos>
<Formula>
SMAGLPC*PVflow1/1000
</Formula>
<PageEntry>
<Id> 587 </Id>
<NameEntry> 615 </NameEntry>
</PageEntry>
</FlowInfo>
<FlowInfo>
<Pos> 267 427 </Pos>
<Formula>
SysGLPC*muscleflow1/1000
</Formula>
<PageEntry>
<Id> 588 </Id>
<NameEntry> 652 </NameEntry>
</PageEntry>
</FlowInfo>
<FlowInfo>
<Pos> 167 467 </Pos>
<Formula>
SOMGLPC*SomGLPloss
</Formula>
<PageEntry>
<Id> 589 </Id>
<NameEntry> 633 </NameEntry>
</PageEntry>
</FlowInfo>
<FlowInfo>
<Pos> 262 210 </Pos>
<Formula>
SMAGLPC*Hshuntinflow1/1000
</Formula>
<PageEntry>
<Id> 590 </Id>
<NameEntry> 623 </NameEntry>
</PageEntry>
</FlowInfo>
<FlowInfo>
<Pos> 312 282 </Pos>
<Formula>
GLPglsens*SmaGLc1*SmaGLc1/(SmaGLc1*SmaGLc1+Glut2KM*Glut2KM)
</Formula>
<PageEntry>
<Id> 591 </Id>
<NameEntry> 614 </NameEntry>
</PageEntry>
</FlowInfo>
<FlowInfo>
<Pos> 532 407 </Pos>
<Formula>
SysGLPC*HaFlow1/1000
</Formula>
<PageEntry>
<Id> 592 </Id>
<NameEntry> 630 </NameEntry>
</PageEntry>
</FlowInfo>
<FlowInfo>
<Pos> 347 87 </Pos>
<Formula>
LunGLPC*aorticflow1/1000
</Formula>
<PageEntry>
<Id> 593 </Id>
<NameEntry> 634 </NameEntry>
</PageEntry>
</FlowInfo>
<FlowInfo>
<Pos> 487 452 </Pos>
<Formula>
Hglplossrate*HGLPC
</Formula>
<PageEntry>
<Id> 594 </Id>
<NameEntry> 694 </NameEntry>
</PageEntry>
</FlowInfo>
<ReservoirInfo>
<Pos> 154 175 </Pos>
<Formula>
0
</Formula>
<PageEntry>
<Id> 595 </Id>
<NameEntry> 636 </NameEntry>
</PageEntry>
</ReservoirInfo>
<FlowInfo>
<Pos> 167 307 </Pos>
<Formula>
SOMGLPC*somVfl1/ 1000
</Formula>
<PageEntry>
<Id> 596 </Id>
<NameEntry> 692 </NameEntry>
</PageEntry>
</FlowInfo>
<FlowInfo>
<Pos> 152 112 </Pos>
<Formula>
SyVGLPC*VCfl1/1000
</Formula>
<PageEntry>
<Id> 597 </Id>
<NameEntry> 616 </NameEntry>
</PageEntry>
</FlowInfo>
<FlowInfo>
<Pos> 377 150 </Pos>
<Formula>
HGLPC*Hvflow1/1000
</Formula>
<PageEntry>
<Id> 598 </Id>
<NameEntry> 624 </NameEntry>
</PageEntry>
</FlowInfo>
<ReservoirInfo>
<Pos> 294 515 </Pos>
<Formula>
0
</Formula>
<PageEntry>
<Id> 599 </Id>
<NameEntry> 695 </NameEntry>
</PageEntry>
</ReservoirInfo>
<FlowInfo>
<Pos> 372 512 </Pos>
<Formula>
SysGLPC*Renafl1/1000
</Formula>
<PageEntry>
<Id> 600 </Id>
<NameEntry> 619 </NameEntry>
</PageEntry>
</FlowInfo>
<FlowInfo>
<Pos> 227 512 </Pos>
<Formula>
RenGLPC*renVfl1/1000
</Formula>
<PageEntry>
<Id> 601 </Id>
<NameEntry> 688 </NameEntry>
</PageEntry>
</FlowInfo>
<ConverterInfo>
<Pos> 79 61 </Pos>
<Formula>
LungGLP/(3*Lungvol1/1000)
</Formula>
<PageEntry>
<Id> 602 </Id>
<NameEntry> 629 </NameEntry>
</PageEntry>
</ConverterInfo>
<ConverterInfo>
<Pos> 369 291 </Pos>
<Formula>
SysGLP/(3*sysartvol1/1000)
</Formula>
<PageEntry>
<Id> 603 </Id>
<NameEntry> 662 </NameEntry>
</PageEntry>
</ConverterInfo>
<ConverterInfo>
<Pos> 201 579 </Pos>
<Formula>
RenGLP/(renvol1*3/1000)
</Formula>
<PageEntry>
<Id> 604 </Id>
<NameEntry> 671 </NameEntry>
</PageEntry>
</ConverterInfo>
<ConverterInfo>
<Pos> 86 417 </Pos>
<Formula>
SOMGLP/(somavol1*3/1000)
</Formula>
<PageEntry>
<Id> 605 </Id>
<NameEntry> 639 </NameEntry>
</PageEntry>
</ConverterInfo>
<ConverterInfo>
<Pos> 224 297 </Pos>
<Formula>
SMAGLP/((Sintbvol1*3/1000))
</Formula>
<PageEntry>
<Id> 606 </Id>
<NameEntry> 620 </NameEntry>
</PageEntry>
</ConverterInfo>
<ConverterInfo>
<Pos> 359 199 </Pos>
<Formula>
HGLP/(hepbvol1*3/1000)
</Formula>
<PageEntry>
<Id> 607 </Id>
<NameEntry> 686 </NameEntry>
</PageEntry>
</ConverterInfo>
<ConverterInfo>
<Pos> 439 481 </Pos>
<Formula>
1
</Formula>
<PageEntry>
<Id> 608 </Id>
<NameEntry> 618 </NameEntry>
</PageEntry>
</ConverterInfo>
<ConverterInfo>
<Pos> 239 119 </Pos>
<Formula>
SyVGlP/(SysVvol1*3/1000)
</Formula>
<PageEntry>
<Id> 609 </Id>
<NameEntry> 668 </NameEntry>
</PageEntry>
</ConverterInfo>
<ConverterInfo>
<Pos> 419 241 </Pos>
<Formula>
SPCEGLP/(SPbvol1*3/1000)
</Formula>
<PageEntry>
<Id> 610 </Id>
<NameEntry> 621 </NameEntry>
</PageEntry>
</ConverterInfo>
<ConverterInfo>
<Pos> 99 499 </Pos>
<Formula>
0
</Formula>
<PageEntry>
<Id> 611 </Id>
<NameEntry> 650 </NameEntry>
</PageEntry>
</ConverterInfo>
<PipeInfo>
<PipeIds> 579 586 </PipeIds>
<Pipette>
0.17307693 0.48 false
</Pipette>
<PageEntry>
<Id> 612 </Id>
</PageEntry>
</PipeInfo>
<ArcInfo>
<PageEntry>
<Id> 613 </Id>
</PageEntry>
<ArcIds> 606 590 </ArcIds>
<ArcCtrl> 272 227 272 227 </ArcCtrl>
<ArrowMode> 0 </ArrowMode>
</ArcInfo>
<TextInfo>
<Pos> 279 259 </Pos>
<FontName> SansSerif </FontName>
<FontSize> 12 </FontSize>
<FontStyle> 1 </FontStyle>
<ShowBackground> 0 </ShowBackground>
<String>
GLPsecrate
</String>
<PageEntry>
<Id> 614 </Id>
<ForegroundColor> 30 30 0 </ForegroundColor>
<BackgroundColor> 255 255 255 </BackgroundColor>
</PageEntry>
</TextInfo>
<TextInfo>
<Pos> 311 418 </Pos>
<FontName> SansSerif </FontName>
<FontSize> 12 </FontSize>
<FontStyle> 1 </FontStyle>
<ShowBackground> 0 </ShowBackground>
<String>
PVGLPfl
</String>
<PageEntry>
<Id> 615 </Id>
<ForegroundColor> 30 30 0 </ForegroundColor>
<BackgroundColor> 255 255 255 </BackgroundColor>
</PageEntry>
</TextInfo>
<TextInfo>
<Pos> 149 89 </Pos>
<FontName> SansSerif </FontName>
<FontSize> 12 </FontSize>
<FontStyle> 1 </FontStyle>
<ShowBackground> 0 </ShowBackground>
<String>
VCGLPfl
</String>
<PageEntry>
<Id> 616 </Id>
<ForegroundColor> 30 30 0 </ForegroundColor>
<BackgroundColor> 255 255 255 </BackgroundColor>
</PageEntry>
</TextInfo>
<ArcInfo>
<PageEntry>
<Id> 617 </Id>
</PageEntry>
<ArcIds> 611 589 </ArcIds>
<ArcCtrl> 141 481 51 491 </ArcCtrl>
<ArrowMode> 0 </ArrowMode>
</ArcInfo>
<TextInfo>
<Pos> 418 456 </Pos>
<FontName> SansSerif </FontName>
<FontSize> 12 </FontSize>
<FontStyle> 1 </FontStyle>
<ShowBackground> 0 </ShowBackground>
<String>
Hglplossrate
</String>
<PageEntry>
<Id> 618 </Id>
<ForegroundColor> 30 30 0 </ForegroundColor>
<BackgroundColor> 255 255 255 </BackgroundColor>
</PageEntry>
</TextInfo>
<TextInfo>
<Pos> 337 489 </Pos>
<FontName> SansSerif </FontName>
<FontSize> 12 </FontSize>
<FontStyle> 1 </FontStyle>
<ShowBackground> 0 </ShowBackground>
<String>
RenaGLPfl
</String>
<PageEntry>
<Id> 619 </Id>
<ForegroundColor> 30 30 0 </ForegroundColor>
<BackgroundColor> 255 255 255 </BackgroundColor>
</PageEntry>
</TextInfo>
<TextInfo>
<Pos> 203 272 </Pos>
<FontName> SansSerif </FontName>
<FontSize> 12 </FontSize>
<FontStyle> 1 </FontStyle>
<ShowBackground> 0 </ShowBackground>
<String>
SMAGLPC
</String>
<PageEntry>
<Id> 620 </Id>
<ForegroundColor> 30 30 0 </ForegroundColor>
<BackgroundColor> 255 255 255 </BackgroundColor>
</PageEntry>
</TextInfo>
<TextInfo>
<Pos> 398 216 </Pos>
<FontName> SansSerif </FontName>
<FontSize> 12 </FontSize>
<FontStyle> 1 </FontStyle>
<ShowBackground> 0 </ShowBackground>
<String>
SpCeGLPC
</String>
<PageEntry>
<Id> 621 </Id>
<ForegroundColor> 30 30 0 </ForegroundColor>
<BackgroundColor> 255 255 255 </BackgroundColor>
</PageEntry>
</TextInfo>
<PipeInfo>
<PipeIds> 586 580 </PipeIds>
<Pipette>
0.78846157 0.5 true
</Pipette>
<PageEntry>
<Id> 622 </Id>
</PageEntry>
</PipeInfo>
<TextInfo>
<Pos> 207 187 </Pos>
<FontName> SansSerif </FontName>
<FontSize> 12 </FontSize>
<FontStyle> 1 </FontStyle>
<ShowBackground> 0 </ShowBackground>
<String>
GLPshuntfl
</String>
<PageEntry>
<Id> 623 </Id>
<ForegroundColor> 30 30 0 </ForegroundColor>
<BackgroundColor> 255 255 255 </BackgroundColor>
</PageEntry>
</TextInfo>
<TextInfo>
<Pos> 342 127 </Pos>
<FontName> SansSerif </FontName>
<FontSize> 12 </FontSize>
<FontStyle> 1 </FontStyle>
<ShowBackground> 0 </ShowBackground>
<String>
HVGLPfl
</String>
<PageEntry>
<Id> 624 </Id>
<ForegroundColor> 30 30 0 </ForegroundColor>
<BackgroundColor> 255 255 255 </BackgroundColor>
</PageEntry>
</TextInfo>
<ArcInfo>
<PageEntry>
<Id> 625 </Id>
</PageEntry>
<ArcIds> 605 589 </ArcIds>
<ArcCtrl> 146 452 146 452 </ArcCtrl>
<ArrowMode> 0 </ArrowMode>
</ArcInfo>
<PipeInfo>
<PipeIds> 580 590 </PipeIds>
<Pipette>
0.23076923 0.5 false
</Pipette>
<PageEntry>
<Id> 626 </Id>
</PageEntry>
</PipeInfo>
<PipeInfo>
<PipeIds> 585 581 </PipeIds>
<Pipette>
0.86538464 0.96 true
</Pipette>
<PageEntry>
<Id> 627 </Id>
</PageEntry>
</PipeInfo>
<ArcInfo>
<PageEntry>
<Id> 628 </Id>
</PageEntry>
<ArcIds> 604 601 </ArcIds>
<ArcCtrl> 191 530 265 582 </ArcCtrl>
<ArrowMode> 0 </ArrowMode>
</ArcInfo>
<TextInfo>
<Pos> 58 36 </Pos>
<FontName> SansSerif </FontName>
<FontSize> 12 </FontSize>
<FontStyle> 1 </FontStyle>
<ShowBackground> 0 </ShowBackground>
<String>
LunGLPC
</String>
<PageEntry>
<Id> 629 </Id>
<ForegroundColor> 30 30 0 </ForegroundColor>
<BackgroundColor> 255 255 255 </BackgroundColor>
</PageEntry>
</TextInfo>
<TextInfo>
<Pos> 497 384 </Pos>
<FontName> SansSerif </FontName>
<FontSize> 12 </FontSize>
<FontStyle> 1 </FontStyle>
<ShowBackground> 0 </ShowBackground>
<String>
HAGLPflo
</String>
<PageEntry>
<Id> 630 </Id>
<ForegroundColor> 30 30 0 </ForegroundColor>
<BackgroundColor> 255 255 255 </BackgroundColor>
</PageEntry>
</TextInfo>
<PipeInfo>
<PipeIds> 598 595 </PipeIds>
<Pipette>
0.8269231 0.52 true
</Pipette>
<PageEntry>
<Id> 631 </Id>
</PageEntry>
</PipeInfo>
<ArcInfo>
<PageEntry>
<Id> 632 </Id>
</PageEntry>
<ArcIds> 579 603 </ArcIds>
<ArcCtrl> 584 82 584 82 </ArcCtrl>
<ArrowMode> 0 </ArrowMode>
</ArcInfo>
<TextInfo>
<Pos> 142 464 </Pos>
<FontName> SansSerif </FontName>
<FontSize> 12 </FontSize>
<FontStyle> 1 </FontStyle>
<ShowBackground> 0 </ShowBackground>
<String>
SOMGLPmet
</String>
<PageEntry>
<Id> 633 </Id>
<ForegroundColor> 30 30 0 </ForegroundColor>
<BackgroundColor> 255 255 255 </BackgroundColor>
</PageEntry>
</TextInfo>
<TextInfo>
<Pos> 312 64 </Pos>
<FontName> SansSerif </FontName>
<FontSize> 12 </FontSize>
<FontStyle> 1 </FontStyle>
<ShowBackground> 0 </ShowBackground>
<String>
aortGLPfl
</String>
<PageEntry>
<Id> 634 </Id>
<ForegroundColor> 30 30 0 </ForegroundColor>
<BackgroundColor> 255 255 255 </BackgroundColor>
</PageEntry>
</TextInfo>
<TextInfo>
<Pos> 110 37 </Pos>
<FontName> SansSerif </FontName>
<FontSize> 12 </FontSize>
<FontStyle> 1 </FontStyle>
<ShowBackground> 0 </ShowBackground>
<String>
LungGLP
</String>
<PageEntry>
<Id> 635 </Id>
<ForegroundColor> 30 30 0 </ForegroundColor>
<BackgroundColor> 255 255 255 </BackgroundColor>
</PageEntry>
</TextInfo>
<TextInfo>
<Pos> 105 140 </Pos>
<FontName> SansSerif </FontName>
<FontSize> 12 </FontSize>
<FontStyle> 1 </FontStyle>
<ShowBackground> 0 </ShowBackground>
<String>
SyVGlP
</String>
<PageEntry>
<Id> 636 </Id>
<ForegroundColor> 30 30 0 </ForegroundColor>
<BackgroundColor> 255 255 255 </BackgroundColor>
</PageEntry>
</TextInfo>
<TextInfo>
<Pos> 532 74 </Pos>
<FontName> SansSerif </FontName>
<FontSize> 12 </FontSize>
<FontStyle> 1 </FontStyle>
<ShowBackground> 0 </ShowBackground>
<String>
SysGLP
</String>
<PageEntry>
<Id> 637 </Id>
<ForegroundColor> 30 30 0 </ForegroundColor>
<BackgroundColor> 255 255 255 </BackgroundColor>
</PageEntry>
</TextInfo>
<ArcInfo>
<PageEntry>
<Id> 638 </Id>
</PageEntry>
<ArcIds> 602 593 </ArcIds>
<ArcCtrl> 82 66 82 66 </ArcCtrl>
<ArrowMode> 0 </ArrowMode>
</ArcInfo>
<TextInfo>
<Pos> 65 392 </Pos>
<FontName> SansSerif </FontName>
<FontSize> 12 </FontSize>
<FontStyle> 1 </FontStyle>
<ShowBackground> 0 </ShowBackground>
<String>
SomGLPC
</String>
<PageEntry>
<Id> 639 </Id>
<ForegroundColor> 30 30 0 </ForegroundColor>
<BackgroundColor> 255 255 255 </BackgroundColor>
</PageEntry>
</TextInfo>
<ArcInfo>
<PageEntry>
<Id> 640 </Id>
</PageEntry>
<ArcIds> 595 609 </ArcIds>
<ArcCtrl> 146 165 146 165 </ArcCtrl>
<ArrowMode> 0 </ArrowMode>
</ArcInfo>
<ArcInfo>
<PageEntry>
<Id> 641 </Id>
</PageEntry>
<ArcIds> 603 592 </ArcIds>
<ArcCtrl> 374 364 677 230 </ArcCtrl>
<ArrowMode> 0 </ArrowMode>
</ArcInfo>
<PipeInfo>
<PipeIds> 579 588 </PipeIds>
<Pipette>
0.6730769 0.64 false
</Pipette>
<PageEntry>
<Id> 642 </Id>
</PageEntry>
</PipeInfo>
<PipeInfo>
<PipeIds> 592 581 </PipeIds>
<Pipette>
0.9423077 0.5 true
</Pipette>
<PageEntry>
<Id> 643 </Id>
</PageEntry>
</PipeInfo>
<PipeInfo>
<PipeIds> 582 596 </PipeIds>
<Pipette>
0.7307692 0.5 false
</Pipette>
<PageEntry>
<Id> 644 </Id>
</PageEntry>
</PipeInfo>
<PipeInfo>
<PipeIds> 589 705 </PipeIds>
<Pipette>
0.5 0.5 true
</Pipette>
<PageEntry>
<Id> 645 </Id>
</PageEntry>
</PipeInfo>
<PipeInfo>
<PipeIds> 583 585 </PipeIds>
<Pipette>
0.23076923 0.6 false
</Pipette>
<PageEntry>
<Id> 646 </Id>
</PageEntry>
</PipeInfo>
<ArcInfo>
<PageEntry>
<Id> 647 </Id>
</PageEntry>
<ArcIds> 603 600 </ArcIds>
<ArcCtrl> 382 278 835 547 </ArcCtrl>
<ArrowMode> 0 </ArrowMode>
</ArcInfo>
<ArcInfo>
<PageEntry>
<Id> 648 </Id>
</PageEntry>
<ArcIds> 603 584 </ArcIds>
<ArcCtrl> 487 108 638 74 </ArcCtrl>
<ArrowMode> 0 </ArrowMode>
</ArcInfo>
<ArcInfo>
<PageEntry>
<Id> 649 </Id>
</PageEntry>
<ArcIds> 610 585 </ArcIds>
<ArcCtrl> 449 261 446 202 </ArcCtrl>
<ArrowMode> 0 </ArrowMode>
</ArcInfo>
<TextInfo>
<Pos> 78 474 </Pos>
<FontName> SansSerif </FontName>
<FontSize> 12 </FontSize>
<FontStyle> 1 </FontStyle>
<ShowBackground> 0 </ShowBackground>
<String>
somGLPloss
</String>
<PageEntry>
<Id> 650 </Id>
<ForegroundColor> 30 30 0 </ForegroundColor>
<BackgroundColor> 255 255 255 </BackgroundColor>
</PageEntry>
</TextInfo>
<PipeInfo>
<PipeIds> 601 595 </PipeIds>
<Pipette>
0.0 0.48 true
</Pipette>
<PageEntry>
<Id> 651 </Id>
</PageEntry>
</PipeInfo>
<TextInfo>
<Pos> 204 404 </Pos>
<FontName> SansSerif </FontName>
<FontSize> 12 </FontSize>
<FontStyle> 1 </FontStyle>
<ShowBackground> 0 </ShowBackground>
<String>
somGLPfl
</String>
<PageEntry>
<Id> 652 </Id>
<ForegroundColor> 30 30 0 </ForegroundColor>
<BackgroundColor> 255 255 255 </BackgroundColor>
</PageEntry>
</TextInfo>
<TextInfo>
<Pos> 105 380 </Pos>
<FontName> SansSerif </FontName>
<FontSize> 12 </FontSize>
<FontStyle> 1 </FontStyle>
<ShowBackground> 0 </ShowBackground>
<String>
SOMGLP
</String>
<PageEntry>
<Id> 653 </Id>
<ForegroundColor> 30 30 0 </ForegroundColor>
<BackgroundColor> 255 255 255 </BackgroundColor>
</PageEntry>
</TextInfo>
<PipeInfo>
<PipeIds> 599 601 </PipeIds>
<Pipette>
0.5 0.5 false
</Pipette>
<PageEntry>
<Id> 654 </Id>
</PageEntry>
</PipeInfo>
<PipeInfo>
<PipeIds> 597 578 </PipeIds>
<Pipette>
0.5 0.6530612 false
</Pipette>
<PageEntry>
<Id> 655 </Id>
</PageEntry>
</PipeInfo>
<ArcInfo>
<PageEntry>
<Id> 656 </Id>
</PageEntry>
<ArcIds> 578 602 </ArcIds>
<ArcCtrl> 146 67 146 67 </ArcCtrl>
<ArrowMode> 0 </ArrowMode>
</ArcInfo>
<PipeInfo>
<PipeIds> 582 589 </PipeIds>
<Pipette>
0.26923078 0.5 false
</Pipette>
<PageEntry>
<Id> 657 </Id>
</PageEntry>
</PipeInfo>
<PipeInfo>
<PipeIds> 579 592 </PipeIds>
<Pipette>
0.42307693 0.44 false
</Pipette>
<PageEntry>
<Id> 658 </Id>
</PageEntry>
</PipeInfo>
<ArcInfo>
<PageEntry>
<Id> 659 </Id>
</PageEntry>
<ArcIds> 605 596 </ArcIds>
<ArcCtrl> 82 420 82 420 </ArcCtrl>
<ArrowMode> 0 </ArrowMode>
</ArcInfo>
<PipeInfo>
<PipeIds> 578 593 </PipeIds>
<Pipette>
0.75 0.48 false
</Pipette>
<PageEntry>
<Id> 660 </Id>
</PageEntry>
</PipeInfo>
<ArcInfo>
<PageEntry>
<Id> 661 </Id>
</PageEntry>
<ArcIds> 582 605 </ArcIds>
<ArcCtrl> 156 417 156 417 </ArcCtrl>
<ArrowMode> 0 </ArrowMode>
</ArcInfo>
<TextInfo>
<Pos> 348 266 </Pos>
<FontName> SansSerif </FontName>
<FontSize> 12 </FontSize>
<FontStyle> 1 </FontStyle>
<ShowBackground> 0 </ShowBackground>
<String>
SysGLPC
</String>
<PageEntry>
<Id> 662 </Id>
<ForegroundColor> 30 30 0 </ForegroundColor>
<BackgroundColor> 255 255 255 </BackgroundColor>
</PageEntry>
</TextInfo>
<ArcInfo>
<PageEntry>
<Id> 663 </Id>
</PageEntry>
<ArcIds> 607 598 </ArcIds>
<ArcCtrl> 345 178 405 264 </ArcCtrl>
<ArrowMode> 0 </ArrowMode>
</ArcInfo>
<ArcInfo>
<PageEntry>
<Id> 664 </Id>
</PageEntry>
<ArcIds> 603 588 </ArcIds>
<ArcCtrl> 329 300 650 183 </ArcCtrl>
<ArrowMode> 0 </ArrowMode>
</ArcInfo>
<ArcInfo>
<PageEntry>
<Id> 665 </Id>
</PageEntry>
<ArcIds> 581 607 </ArcIds>
<ArcCtrl> 467 393 467 393 </ArcCtrl>
<ArrowMode> 0 </ArrowMode>
</ArcInfo>
<ArcInfo>
<PageEntry>
<Id> 666 </Id>
</PageEntry>
<ArcIds> 609 597 </ArcIds>
<ArcCtrl> 189 116 59 142 </ArcCtrl>
<ArrowMode> 0 </ArrowMode>
</ArcInfo>
<ArcInfo>
<PageEntry>
<Id> 667 </Id>
</PageEntry>
<ArcIds> 583 610 </ArcIds>
<ArcCtrl> 505 245 505 245 </ArcCtrl>
<ArrowMode> 0 </ArrowMode>
</ArcInfo>
<TextInfo>
<Pos> 218 94 </Pos>
<FontName> SansSerif </FontName>
<FontSize> 12 </FontSize>
<FontStyle> 1 </FontStyle>
<ShowBackground> 0 </ShowBackground>
<String>
SyVGLPC
</String>
<PageEntry>
<Id> 668 </Id>
<ForegroundColor> 30 30 0 </ForegroundColor>
<BackgroundColor> 255 255 255 </BackgroundColor>
</PageEntry>
</TextInfo>
<PipeInfo>
<PipeIds> 581 598 </PipeIds>
<Pipette>
0.25 0.5 false
</Pipette>
<PageEntry>
<Id> 669 </Id>
</PageEntry>
</PipeInfo>
<PipeInfo>
<PipeIds> 581 594 </PipeIds>
<Pipette>
0.6730769 0.5 false
</Pipette>
<PageEntry>
<Id> 670 </Id>
</PageEntry>
</PipeInfo>
<TextInfo>
<Pos> 180 554 </Pos>
<FontName> SansSerif </FontName>
<FontSize> 12 </FontSize>
<FontStyle> 1 </FontStyle>
<ShowBackground> 0 </ShowBackground>
<String>
RenGLPC
</String>
<PageEntry>
<Id> 671 </Id>
<ForegroundColor> 30 30 0 </ForegroundColor>
<BackgroundColor> 255 255 255 </BackgroundColor>
</PageEntry>
</TextInfo>
<PipeInfo>
<PipeIds> 704 591 </PipeIds>
<Pipette>
0.5 0.5 false
</Pipette>
<PageEntry>
<Id> 672 </Id>
</PageEntry>
</PipeInfo>
<PipeInfo>
<PipeIds> 600 599 </PipeIds>
<Pipette>
0.5 0.5 true
</Pipette>
<PageEntry>
<Id> 673 </Id>
</PageEntry>
</PipeInfo>
<ArcInfo>
<PageEntry>
<Id> 674 </Id>
</PageEntry>
<ArcIds> 606 587 </ArcIds>
<ArcCtrl> 242 296 242 296 </ArcCtrl>
<ArrowMode> 0 </ArrowMode>
</ArcInfo>
<PipeInfo>
<PipeIds> 579 584 </PipeIds>
<Pipette>
0.0 0.48 false
</Pipette>
<PageEntry>
<Id> 675 </Id>
</PageEntry>
</PipeInfo>
<PipeInfo>
<PipeIds> 593 579 </PipeIds>
<Pipette>
0.7692308 0.36 true
</Pipette>
<PageEntry>
<Id> 676 </Id>
</PageEntry>
</PipeInfo>
<PipeInfo>
<PipeIds> 588 582 </PipeIds>
<Pipette>
0.5 0.5 true
</Pipette>
<PageEntry>
<Id> 677 </Id>
</PageEntry>
</PipeInfo>
<ArcInfo>
<PageEntry>
<Id> 678 </Id>
</PageEntry>
<ArcIds> 599 604 </ArcIds>
<ArcCtrl> 260 524 260 524 </ArcCtrl>
<ArrowMode> 0 </ArrowMode>
</ArcInfo>
<TextInfo>
<Pos> 432 367 </Pos>
<FontName> SansSerif </FontName>
<FontSize> 12 </FontSize>
<FontStyle> 1 </FontStyle>
<ShowBackground> 0 </ShowBackground>
<String>
HGLP
</String>
<PageEntry>
<Id> 679 </Id>
<ForegroundColor> 30 30 0 </ForegroundColor>
<BackgroundColor> 255 255 255 </BackgroundColor>
</PageEntry>
</TextInfo>
<ArcInfo>
<PageEntry>
<Id> 680 </Id>
</PageEntry>
<ArcIds> 603 586 </ArcIds>
<ArcCtrl> 397 347 656 111 </ArcCtrl>
<ArrowMode> 0 </ArrowMode>
</ArcInfo>
<PipeInfo>
<PipeIds> 591 580 </PipeIds>
<Pipette>
0.32 0.97959185 false
</Pipette>
<PageEntry>
<Id> 681 </Id>
</PageEntry>
</PipeInfo>
<PipeInfo>
<PipeIds> 590 595 </PipeIds>
<Pipette>
0.90384614 0.5 true
</Pipette>
<PageEntry>
<Id> 682 </Id>
</PageEntry>
</PipeInfo>
<TextInfo>
<Pos> 358 309 </Pos>
<FontName> SansSerif </FontName>
<FontSize> 12 </FontSize>
<FontStyle> 1 </FontStyle>
<ShowBackground> 0 </ShowBackground>
<String>
affSMAGLPfl
</String>
<PageEntry>
<Id> 683 </Id>
<ForegroundColor> 30 30 0 </ForegroundColor>
<BackgroundColor> 255 255 255 </BackgroundColor>
</PageEntry>
</TextInfo>
<PipeInfo>
<PipeIds> 594 703 </PipeIds>
<Pipette>
0.5 0.5 true
</Pipette>
<PageEntry>
<Id> 684 </Id>
</PageEntry>
</PipeInfo>
<PipeInfo>
<PipeIds> 580 587 </PipeIds>
<Pipette>
0.26923078 0.5 false
</Pipette>
<PageEntry>
<Id> 685 </Id>
</PageEntry>
</PipeInfo>
<TextInfo>
<Pos> 338 174 </Pos>
<FontName> SansSerif </FontName>
<FontSize> 12 </FontSize>
<FontStyle> 1 </FontStyle>
<ShowBackground> 0 </ShowBackground>
<String>
HGLPC
</String>
<PageEntry>
<Id> 686 </Id>
<ForegroundColor> 30 30 0 </ForegroundColor>
<BackgroundColor> 255 255 255 </BackgroundColor>
</PageEntry>
</TextInfo>
<TextInfo>
<Pos> 452 144 </Pos>
<FontName> SansSerif </FontName>
<FontSize> 12 </FontSize>
<FontStyle> 1 </FontStyle>
<ShowBackground> 0 </ShowBackground>
<String>
SPCEGLPflo
</String>
<PageEntry>
<Id> 687 </Id>
<ForegroundColor> 30 30 0 </ForegroundColor>
<BackgroundColor> 255 255 255 </BackgroundColor>
</PageEntry>
</TextInfo>
<TextInfo>
<Pos> 192 489 </Pos>
<FontName> SansSerif </FontName>
<FontSize> 12 </FontSize>
<FontStyle> 1 </FontStyle>
<ShowBackground> 0 </ShowBackground>
<String>
renVGPfl
</String>
<PageEntry>
<Id> 688 </Id>
<ForegroundColor> 30 30 0 </ForegroundColor>
<BackgroundColor> 255 255 255 </BackgroundColor>
</PageEntry>
</TextInfo>
<ArcInfo>
<PageEntry>
<Id> 689 </Id>
</PageEntry>
<ArcIds> 580 606 </ArcIds>
<ArcCtrl> 279 341 279 341 </ArcCtrl>
<ArrowMode> 0 </ArrowMode>
</ArcInfo>
<PipeInfo>
<PipeIds> 596 595 </PipeIds>
<Pipette>
0.5 0.5 true
</Pipette>
<PageEntry>
<Id> 690 </Id>
</PageEntry>
</PipeInfo>
<PipeInfo>
<PipeIds> 587 581 </PipeIds>
<Pipette>
0.5 0.5 true
</Pipette>
<PageEntry>
<Id> 691 </Id>
</PageEntry>
</PipeInfo>
<TextInfo>
<Pos> 132 284 </Pos>
<FontName> SansSerif </FontName>
<FontSize> 12 </FontSize>
<FontStyle> 1 </FontStyle>
<ShowBackground> 0 </ShowBackground>
<String>
SomVGLPfl
</String>
<PageEntry>
<Id> 692 </Id>
<ForegroundColor> 30 30 0 </ForegroundColor>
<BackgroundColor> 255 255 255 </BackgroundColor>
</PageEntry>
</TextInfo>
<PipeInfo>
<PipeIds> 584 583 </PipeIds>
<Pipette>
0.5 0.5 true
</Pipette>
<PageEntry>
<Id> 693 </Id>
</PageEntry>
</PipeInfo>
<TextInfo>
<Pos> 428 429 </Pos>
<FontName> SansSerif </FontName>
<FontSize> 12 </FontSize>
<FontStyle> 1 </FontStyle>
<ShowBackground> 0 </ShowBackground>
<String>
HGLPloss
</String>
<PageEntry>
<Id> 694 </Id>
<ForegroundColor> 30 30 0 </ForegroundColor>
<BackgroundColor> 255 255 255 </BackgroundColor>
</PageEntry>
</TextInfo>
<TextInfo>
<Pos> 228 504 </Pos>
<FontName> SansSerif </FontName>
<FontSize> 12 </FontSize>
<FontStyle> 1 </FontStyle>
<ShowBackground> 0 </ShowBackground>
<String>
RenGLP
</String>
<PageEntry>
<Id> 695 </Id>
<ForegroundColor> 30 30 0 </ForegroundColor>
<BackgroundColor> 255 255 255 </BackgroundColor>
</PageEntry>
</TextInfo>
<PipeInfo>
<PipeIds> 579 600 </PipeIds>
<Pipette>
0.90384614 0.6 false
</Pipette>
<PageEntry>
<Id> 696 </Id>
</PageEntry>
</PipeInfo>
<TextInfo>
<Pos> 462 312 </Pos>
<FontName> SansSerif </FontName>
<FontSize> 12 </FontSize>
<FontStyle> 1 </FontStyle>
<ShowBackground> 0 </ShowBackground>
<String>
SPCEGLPVfl
</String>
<PageEntry>
<Id> 697 </Id>
<ForegroundColor> 30 30 0 </ForegroundColor>
<BackgroundColor> 255 255 255 </BackgroundColor>
</PageEntry>
</TextInfo>
<PipeInfo>
<PipeIds> 595 597 </PipeIds>
<Pipette>
0.42307693 0.5 false
</Pipette>
<PageEntry>
<Id> 698 </Id>
</PageEntry>
</PipeInfo>
<TextInfo>
<Pos> 287 356 </Pos>
<FontName> SansSerif </FontName>
<FontSize> 12 </FontSize>
<FontStyle> 1 </FontStyle>
<ShowBackground> 0 </ShowBackground>
<String>
SMAGLP
</String>
<PageEntry>
<Id> 699 </Id>
<ForegroundColor> 30 30 0 </ForegroundColor>
<BackgroundColor> 255 255 255 </BackgroundColor>
</PageEntry>
</TextInfo>
<ArcInfo>
<PageEntry>
<Id> 700 </Id>
</PageEntry>
<ArcIds> 608 594 </ArcIds>
<ArcCtrl> 499 454 499 454 </ArcCtrl>
<ArrowMode> 0 </ArrowMode>
</ArcInfo>
<TextInfo>
<Pos> 469 204 </Pos>
<FontName> SansSerif </FontName>
<FontSize> 12 </FontSize>
<FontStyle> 1 </FontStyle>
<ShowBackground> 0 </ShowBackground>
<String>
SPCEGLP
</String>
<PageEntry>
<Id> 701 </Id>
<ForegroundColor> 30 30 0 </ForegroundColor>
<BackgroundColor> 255 255 255 </BackgroundColor>
</PageEntry>
</TextInfo>
<ArcInfo>
<PageEntry>
<Id> 702 </Id>
</PageEntry>
<ArcIds> 607 594 </ArcIds>
<ArcCtrl> 406 271 406 271 </ArcCtrl>
<ArrowMode> 0 </ArrowMode>
</ArcInfo>
<CloudInfo>
<Pos> 492 492 </Pos>)
<PageEntry>
<Id> 703 </Id>
</PageEntry>
</CloudInfo>
<CloudInfo>
<Pos> 313 206 </Pos>)
<PageEntry>
<Id> 704 </Id>
</PageEntry>
</CloudInfo>
<CloudInfo>
<Pos> 172 532 </Pos>)
<PageEntry>
<Id> 705 </Id>
</PageEntry>
</CloudInfo>
<ConverterInfo>
<Pos> 299 141 </Pos>
<Formula>
20
</Formula>
<PageEntry>
<Id> 706 </Id>
<NameEntry> 707 </NameEntry>
</PageEntry>
</ConverterInfo>
<TextInfo>
<Pos> 278 116 </Pos>
<FontName> SansSerif </FontName>
<FontSize> 14 </FontSize>
<FontStyle> 1 </FontStyle>
<ShowBackground> 0 </ShowBackground>
<String>
GLPglsens
</String>
<PageEntry>
<Id> 707 </Id>
<ForegroundColor> 30 30 0 </ForegroundColor>
<BackgroundColor> 180 200 240 </BackgroundColor>
</PageEntry>
</TextInfo>
<ArcInfo>
<PageEntry>
<Id> 708 </Id>
</PageEntry>
<ArcIds> 706 591 </ArcIds>
<ArcCtrl> 301 254 301 254 </ArcCtrl>
<ArrowMode> 0 </ArrowMode>
</ArcInfo>
</Entries>
</ModelInfo>
<TextInfo>
<Pos> 150 176 </Pos>
<FontName> SansSerif </FontName>
<FontSize> 12 </FontSize>
<FontStyle> 1 </FontStyle>
<ShowBackground> 0 </ShowBackground>
<String>
GLPcirc1
</String>
<PageEntry>
<Id> 709 </Id>
<ForegroundColor> 30 30 0 </ForegroundColor>
<BackgroundColor> 255 255 255 </BackgroundColor>
</PageEntry>
</TextInfo>
<ModelInfo>
<Pos> 392 210 </Pos>
<Color> 255 255 255 </Color>

<PageEntry>
<Id> 711 </Id>
<NameEntry> 846 </NameEntry>
</PageEntry>
<Entries>
<ReservoirInfo>
<Pos> 154 75 </Pos>
<Formula>
0
</Formula>
<PageEntry>
<Id> 712 </Id>
<NameEntry> 808 </NameEntry>
</PageEntry>
</ReservoirInfo>
<ReservoirInfo>
<Pos> 574 75 </Pos>
<Formula>
0
</Formula>
<PageEntry>
<Id> 713 </Id>
<NameEntry> 809 </NameEntry>
</PageEntry>
</ReservoirInfo>
<ReservoirInfo>
<Pos> 306 344 </Pos>
<Formula>
0
</Formula>
<PageEntry>
<Id> 714 </Id>
<NameEntry> 810 </NameEntry>
</PageEntry>
</ReservoirInfo>
<ReservoirInfo>
<Pos> 486 404 </Pos>
<Formula>
0
</Formula>
<PageEntry>
<Id> 715 </Id>
<NameEntry> 811 </NameEntry>
</PageEntry>
</ReservoirInfo>
<ReservoirInfo>
<Pos> 154 415 </Pos>
<Formula>
0
</Formula>
<PageEntry>
<Id> 716 </Id>
<NameEntry> 812 </NameEntry>
</PageEntry>
</ReservoirInfo>
<ReservoirInfo>
<Pos> 514 235 </Pos>
<Formula>
0
</Formula>
<PageEntry>
<Id> 717 </Id>
<NameEntry> 813 </NameEntry>
</PageEntry>
</ReservoirInfo>
<FlowInfo>
<Pos> 532 167 </Pos>
<Formula>
SysGLNC*SPVflow1/1000
</Formula>
<PageEntry>
<Id> 718 </Id>
<NameEntry> 814 </NameEntry>
</PageEntry>
</FlowInfo>
<FlowInfo>
<Pos> 507 292 </Pos>
<Formula>
SpCeGLNC*SpAflow1/1000
</Formula>
<PageEntry>
<Id> 719 </Id>
<NameEntry> 815 </NameEntry>
</PageEntry>
</FlowInfo>
<FlowInfo>
<Pos> 432 332 </Pos>
<Formula>
SysGLNC*SMAflow1/1000
</Formula>
<PageEntry>
<Id> 720 </Id>
<NameEntry> 816 </NameEntry>
</PageEntry>
</FlowInfo>
<FlowInfo>
<Pos> 327 392 </Pos>
<Formula>
SMAGLNC*PVflow1/1000
</Formula>
<PageEntry>
<Id> 721 </Id>
<NameEntry> 817 </NameEntry>
</PageEntry>
</FlowInfo>
<FlowInfo>
<Pos> 267 427 </Pos>
<Formula>
SysGLNC*muscleflow1/1000
</Formula>
<PageEntry>
<Id> 722 </Id>
<NameEntry> 818 </NameEntry>
</PageEntry>
</FlowInfo>
<FlowInfo>
<Pos> 167 467 </Pos>
<Formula>
SonGLNC*somGLNloss
</Formula>
<PageEntry>
<Id> 723 </Id>
<NameEntry> 819 </NameEntry>
</PageEntry>
</FlowInfo>
<FlowInfo>
<Pos> 267 212 </Pos>
<Formula>
SMAGLNC*Hshuntinflow1/1000
</Formula>
<PageEntry>
<Id> 724 </Id>
<NameEntry> 820 </NameEntry>
</PageEntry>
</FlowInfo>
<FlowInfo>
<Pos> 312 287 </Pos>
<Formula>
GLNglsens*(1-sysAaGLC1^n/(sysAaGLC1^n+GLUT1Km^n))
</Formula>
<PageEntry>
<Id> 725 </Id>
<NameEntry> 821 </NameEntry>
</PageEntry>
</FlowInfo>
<FlowInfo>
<Pos> 532 407 </Pos>
<Formula>
SysGLNC*HaFlow1/1000
</Formula>
<PageEntry>
<Id> 726 </Id>
<NameEntry> 822 </NameEntry>
</PageEntry>
</FlowInfo>
<FlowInfo>
<Pos> 347 87 </Pos>
<Formula>
LunGLNC*aorticflow1/1000
</Formula>
<PageEntry>
<Id> 727 </Id>
<NameEntry> 823 </NameEntry>
</PageEntry>
</FlowInfo>
<FlowInfo>
<Pos> 487 452 </Pos>
<Formula>
HGLNlossrate*HGLNC
</Formula>
<PageEntry>
<Id> 728 </Id>
<NameEntry> 824 </NameEntry>
</PageEntry>
</FlowInfo>
<ReservoirInfo>
<Pos> 154 175 </Pos>
<Formula>
0
</Formula>
<PageEntry>
<Id> 729 </Id>
<NameEntry> 825 </NameEntry>
</PageEntry>
</ReservoirInfo>
<FlowInfo>
<Pos> 167 307 </Pos>
<Formula>
SonGLNC*somVfl1/ 1000
</Formula>
<PageEntry>
<Id> 730 </Id>
<NameEntry> 826 </NameEntry>
</PageEntry>
</FlowInfo>
<FlowInfo>
<Pos> 152 112 </Pos>
<Formula>
SyVGLNC*VCfl1/1000
</Formula>
<PageEntry>
<Id> 731 </Id>
<NameEntry> 827 </NameEntry>
</PageEntry>
</FlowInfo>
<FlowInfo>
<Pos> 372 152 </Pos>
<Formula>
HGLNC*Hvflow1/1000
</Formula>
<PageEntry>
<Id> 732 </Id>
<NameEntry> 828 </NameEntry>
</PageEntry>
</FlowInfo>
<ReservoirInfo>
<Pos> 294 515 </Pos>
<Formula>
0
</Formula>
<PageEntry>
<Id> 733 </Id>
<NameEntry> 829 </NameEntry>
</PageEntry>
</ReservoirInfo>
<FlowInfo>
<Pos> 372 512 </Pos>
<Formula>
SysGLNC*Renafl1/1000
</Formula>
<PageEntry>
<Id> 734 </Id>
<NameEntry> 830 </NameEntry>
</PageEntry>
</FlowInfo>
<FlowInfo>
<Pos> 227 512 </Pos>
<Formula>
RenGLNC*renVfl1/1000
</Formula>
<PageEntry>
<Id> 735 </Id>
<NameEntry> 831 </NameEntry>
</PageEntry>
</FlowInfo>
<ConverterInfo>
<Pos> 79 79 </Pos>
<Formula>
LungGLN/(3*Lungvol1/1000)
</Formula>
<PageEntry>
<Id> 736 </Id>
<NameEntry> 832 </NameEntry>
</PageEntry>
</ConverterInfo>
<ConverterInfo>
<Pos> 359 279 </Pos>
<Formula>
SysGLN/(3*sysartvol1/1000)
</Formula>
<PageEntry>
<Id> 737 </Id>
<NameEntry> 833 </NameEntry>
</PageEntry>
</ConverterInfo>
<ConverterInfo>
<Pos> 201 579 </Pos>
<Formula>
RenGLN/(renvol1*3/1000)
</Formula>
<PageEntry>
<Id> 738 </Id>
<NameEntry> 834 </NameEntry>
</PageEntry>
</ConverterInfo>
<ConverterInfo>
<Pos> 81 419 </Pos>
<Formula>
SOMGLN/(somavol1*3/1000)
</Formula>
<PageEntry>
<Id> 739 </Id>
<NameEntry> 835 </NameEntry>
</PageEntry>
</ConverterInfo>
<ConverterInfo>
<Pos> 221 299 </Pos>
<Formula>
SMAGLN/((Sintbvol1*3/1000))
</Formula>
<PageEntry>
<Id> 740 </Id>
<NameEntry> 836 </NameEntry>
</PageEntry>
</ConverterInfo>
<ConverterInfo>
<Pos> 419 199 </Pos>
<Formula>
HGLN/(hepbvol1*3/1000)
</Formula>
<PageEntry>
<Id> 741 </Id>
<NameEntry> 837 </NameEntry>
</PageEntry>
</ConverterInfo>
<ConverterInfo>
<Pos> 439 481 </Pos>
<Formula>
0.1
</Formula>
<PageEntry>
<Id> 742 </Id>
<NameEntry> 838 </NameEntry>
</PageEntry>
</ConverterInfo>
<ConverterInfo>
<Pos> 239 119 </Pos>
<Formula>
SyVGLN/(SysVvol1*3/1000)
</Formula>
<PageEntry>
<Id> 743 </Id>
<NameEntry> 839 </NameEntry>
</PageEntry>
</ConverterInfo>
<ConverterInfo>
<Pos> 421 259 </Pos>
<Formula>
SPCEGLN/(SPbvol1*3/1000)
</Formula>
<PageEntry>
<Id> 744 </Id>
<NameEntry> 840 </NameEntry>
</PageEntry>
</ConverterInfo>
<ConverterInfo>
<Pos> 99 499 </Pos>
<Formula>
0
</Formula>
<PageEntry>
<Id> 745 </Id>
<NameEntry> 841 </NameEntry>
</PageEntry>
</ConverterInfo>
<ConverterInfo>
<Pos> 429 129 </Pos>
<Formula>
0.1
</Formula>
<PageEntry>
<Id> 746 </Id>
<NameEntry> 842 </NameEntry>
</PageEntry>
</ConverterInfo>
<ArcInfo>
<PageEntry>
<Id> 747 </Id>
</PageEntry>
<ArcIds> 737 726 </ArcIds>
<ArcCtrl> 374 364 677 230 </ArcCtrl>
<ArrowMode> 0 </ArrowMode>
</ArcInfo>
<PipeInfo>
<PipeIds> 713 718 </PipeIds>
<Pipette>
0.0 0.48 false
</Pipette>
<PageEntry>
<Id> 748 </Id>
</PageEntry>
</PipeInfo>
<ArcInfo>
<PageEntry>
<Id> 749 </Id>
</PageEntry>
<ArcIds> 745 723 </ArcIds>
<ArcCtrl> 141 481 51 491 </ArcCtrl>
<ArrowMode> 0 </ArrowMode>
</ArcInfo>
<ArcInfo>
<PageEntry>
<Id> 750 </Id>
</PageEntry>
<ArcIds> 737 734 </ArcIds>
<ArcCtrl> 382 278 835 547 </ArcCtrl>
<ArrowMode> 0 </ArrowMode>
</ArcInfo>
<ArcInfo>
<PageEntry>
<Id> 751 </Id>
</PageEntry>
<ArcIds> 743 731 </ArcIds>
<ArcCtrl> 189 116 59 142 </ArcCtrl>
<ArrowMode> 0 </ArrowMode>
</ArcInfo>
<ArcInfo>
<PageEntry>
<Id> 752 </Id>
</PageEntry>
<ArcIds> 715 741 </ArcIds>
<ArcCtrl> 467 393 467 393 </ArcCtrl>
<ArrowMode> 0 </ArrowMode>
</ArcInfo>
<PipeInfo>
<PipeIds> 725 714 </PipeIds>
<Pipette>
0.32 0.97959185 false
</Pipette>
<PageEntry>
<Id> 753 </Id>
</PageEntry>
</PipeInfo>
<ArcInfo>
<PageEntry>
<Id> 754 </Id>
</PageEntry>
<ArcIds> 736 727 </ArcIds>
<ArcCtrl> 82 66 82 66 </ArcCtrl>
<ArrowMode> 0 </ArrowMode>
</ArcInfo>
<PipeInfo>
<PipeIds> 735 729 </PipeIds>
<Pipette>
0.0 0.48 true
</Pipette>
<PageEntry>
<Id> 755 </Id>
</PageEntry>
</PipeInfo>
<CloudInfo>
<Pos> 492 492 </Pos>)
<PageEntry>
<Id> 756 </Id>
</PageEntry>
</CloudInfo>
<PipeInfo>
<PipeIds> 728 756 </PipeIds>
<Pipette>
0.5 0.5 true
</Pipette>
<PageEntry>
<Id> 757 </Id>
</PageEntry>
</PipeInfo>
<PipeInfo>
<PipeIds> 717 719 </PipeIds>
<Pipette>
0.23076923 0.6 false
</Pipette>
<PageEntry>
<Id> 758 </Id>
</PageEntry>
</PipeInfo>
<ArcInfo>
<PageEntry>
<Id> 759 </Id>
</PageEntry>
<ArcIds> 712 736 </ArcIds>
<ArcCtrl> 146 67 146 67 </ArcCtrl>
<ArrowMode> 0 </ArrowMode>
</ArcInfo>
<ArcInfo>
<PageEntry>
<Id> 760 </Id>
</PageEntry>
<ArcIds> 739 730 </ArcIds>
<ArcCtrl> 82 420 82 420 </ArcCtrl>
<ArrowMode> 0 </ArrowMode>
</ArcInfo>
<ArcInfo>
<PageEntry>
<Id> 761 </Id>
</PageEntry>
<ArcIds> 738 735 </ArcIds>
<ArcCtrl> 191 530 265 582 </ArcCtrl>
<ArrowMode> 0 </ArrowMode>
</ArcInfo>
<PipeInfo>
<PipeIds> 734 733 </PipeIds>
<Pipette>
0.5 0.5 true
</Pipette>
<PageEntry>
<Id> 762 </Id>
</PageEntry>
</PipeInfo>
<PipeInfo>
<PipeIds> 722 716 </PipeIds>
<Pipette>
0.5 0.5 true
</Pipette>
<PageEntry>
<Id> 763 </Id>
</PageEntry>
</PipeInfo>
<ArcInfo>
<PageEntry>
<Id> 764 </Id>
</PageEntry>
<ArcIds> 733 738 </ArcIds>
<ArcCtrl> 260 524 260 524 </ArcCtrl>
<ArrowMode> 0 </ArrowMode>
</ArcInfo>
<PipeInfo>
<PipeIds> 721 715 </PipeIds>
<Pipette>
0.5 0.5 true
</Pipette>
<PageEntry>
<Id> 765 </Id>
</PageEntry>
</PipeInfo>
<ArcInfo>
<PageEntry>
<Id> 766 </Id>
</PageEntry>
<ArcIds> 737 720 </ArcIds>
<ArcCtrl> 397 347 656 111 </ArcCtrl>
<ArrowMode> 0 </ArrowMode>
</ArcInfo>
<ArcInfo>
<PageEntry>
<Id> 767 </Id>
</PageEntry>
<ArcIds> 744 719 </ArcIds>
<ArcCtrl> 449 261 446 202 </ArcCtrl>
<ArrowMode> 0 </ArrowMode>
</ArcInfo>
<PipeInfo>
<PipeIds> 732 729 </PipeIds>
<Pipette>
0.8269231 0.52 true
</Pipette>
<PageEntry>
<Id> 768 </Id>
</PageEntry>
</PipeInfo>
<PipeInfo>
<PipeIds> 714 724 </PipeIds>
<Pipette>
0.23076923 0.5 false
</Pipette>
<PageEntry>
<Id> 769 </Id>
</PageEntry>
</PipeInfo>
<PipeInfo>
<PipeIds> 715 732 </PipeIds>
<Pipette>
0.25 0.5 false
</Pipette>
<PageEntry>
<Id> 770 </Id>
</PageEntry>
</PipeInfo>
<ArcInfo>
<PageEntry>
<Id> 771 </Id>
</PageEntry>
<ArcIds> 714 740 </ArcIds>
<ArcCtrl> 279 341 279 341 </ArcCtrl>
<ArrowMode> 0 </ArrowMode>
</ArcInfo>
<PipeInfo>
<PipeIds> 713 722 </PipeIds>
<Pipette>
0.6730769 0.64 false
</Pipette>
<PageEntry>
<Id> 772 </Id>
</PageEntry>
</PipeInfo>
<PipeInfo>
<PipeIds> 730 729 </PipeIds>
<Pipette>
0.5 0.5 true
</Pipette>
<PageEntry>
<Id> 773 </Id>
</PageEntry>
</PipeInfo>
<ArcInfo>
<PageEntry>
<Id> 774 </Id>
</PageEntry>
<ArcIds> 737 722 </ArcIds>
<ArcCtrl> 329 300 650 183 </ArcCtrl>
<ArrowMode> 0 </ArrowMode>
</ArcInfo>
<PipeInfo>
<PipeIds> 712 727 </PipeIds>
<Pipette>
0.75 0.48 false
</Pipette>
<PageEntry>
<Id> 775 </Id>
</PageEntry>
</PipeInfo>
<PipeInfo>
<PipeIds> 724 729 </PipeIds>
<Pipette>
0.90384614 0.5 true
</Pipette>
<PageEntry>
<Id> 776 </Id>
</PageEntry>
</PipeInfo>
<PipeInfo>
<PipeIds> 716 730 </PipeIds>
<Pipette>
0.7307692 0.5 false
</Pipette>
<PageEntry>
<Id> 777 </Id>
</PageEntry>
</PipeInfo>
<PipeInfo>
<PipeIds> 713 734 </PipeIds>
<Pipette>
0.90384614 0.6 false
</Pipette>
<PageEntry>
<Id> 778 </Id>
</PageEntry>
</PipeInfo>
<ArcInfo>
<PageEntry>
<Id> 779 </Id>
</PageEntry>
<ArcIds> 741 732 </ArcIds>
<ArcCtrl> 345 178 405 264 </ArcCtrl>
<ArrowMode> 0 </ArrowMode>
</ArcInfo>
<ArcInfo>
<PageEntry>
<Id> 780 </Id>
</PageEntry>
<ArcIds> 740 721 </ArcIds>
<ArcCtrl> 242 296 242 296 </ArcCtrl>
<ArrowMode> 0 </ArrowMode>
</ArcInfo>
<PipeInfo>
<PipeIds> 714 721 </PipeIds>
<Pipette>
0.26923078 0.5 false
</Pipette>
<PageEntry>
<Id> 781 </Id>
</PageEntry>
</PipeInfo>
<ArcInfo>
<PageEntry>
<Id> 782 </Id>
</PageEntry>
<ArcIds> 716 739 </ArcIds>
<ArcCtrl> 156 417 156 417 </ArcCtrl>
<ArrowMode> 0 </ArrowMode>
</ArcInfo>
<ArcInfo>
<PageEntry>
<Id> 783 </Id>
</PageEntry>
<ArcIds> 717 744 </ArcIds>
<ArcCtrl> 505 245 505 245 </ArcCtrl>
<ArrowMode> 0 </ArrowMode>
</ArcInfo>
<ArcInfo>
<PageEntry>
<Id> 784 </Id>
</PageEntry>
<ArcIds> 729 743 </ArcIds>
<ArcCtrl> 146 165 146 165 </ArcCtrl>
<ArrowMode> 0 </ArrowMode>
</ArcInfo>
<PipeInfo>
<PipeIds> 731 712 </PipeIds>
<Pipette>
0.5 0.6530612 false
</Pipette>
<PageEntry>
<Id> 785 </Id>
</PageEntry>
</PipeInfo>
<ArcInfo>
<PageEntry>
<Id> 786 </Id>
</PageEntry>
<ArcIds> 737 718 </ArcIds>
<ArcCtrl> 487 108 638 74 </ArcCtrl>
<ArrowMode> 0 </ArrowMode>
</ArcInfo>
<PipeInfo>
<PipeIds> 720 714 </PipeIds>
<Pipette>
0.78846157 0.5 true
</Pipette>
<PageEntry>
<Id> 787 </Id>
</PageEntry>
</PipeInfo>
<PipeInfo>
<PipeIds> 733 735 </PipeIds>
<Pipette>
0.5 0.5 false
</Pipette>
<PageEntry>
<Id> 788 </Id>
</PageEntry>
</PipeInfo>
<PipeInfo>
<PipeIds> 726 715 </PipeIds>
<Pipette>
0.9423077 0.5 true
</Pipette>
<PageEntry>
<Id> 789 </Id>
</PageEntry>
</PipeInfo>
<CloudInfo>
<Pos> 168 552 </Pos>)
<PageEntry>
<Id> 790 </Id>
</PageEntry>
</CloudInfo>
<PipeInfo>
<PipeIds> 723 790 </PipeIds>
<Pipette>
0.5 0.5 true
</Pipette>
<PageEntry>
<Id> 791 </Id>
</PageEntry>
</PipeInfo>
<PipeInfo>
<PipeIds> 716 723 </PipeIds>
<Pipette>
0.26923078 0.5 false
</Pipette>
<PageEntry>
<Id> 792 </Id>
</PageEntry>
</PipeInfo>
<ArcInfo>
<PageEntry>
<Id> 793 </Id>
</PageEntry>
<ArcIds> 742 728 </ArcIds>
<ArcCtrl> 499 454 499 454 </ArcCtrl>
<ArrowMode> 0 </ArrowMode>
</ArcInfo>
<PipeInfo>
<PipeIds> 719 715 </PipeIds>
<Pipette>
0.86538464 0.96 true
</Pipette>
<PageEntry>
<Id> 794 </Id>
</PageEntry>
</PipeInfo>
<ArcInfo>
<PageEntry>
<Id> 795 </Id>
</PageEntry>
<ArcIds> 741 728 </ArcIds>
<ArcCtrl> 406 271 406 271 </ArcCtrl>
<ArrowMode> 0 </ArrowMode>
</ArcInfo>
<ArcInfo>
<PageEntry>
<Id> 796 </Id>
</PageEntry>
<ArcIds> 713 737 </ArcIds>
<ArcCtrl> 584 82 584 82 </ArcCtrl>
<ArrowMode> 0 </ArrowMode>
</ArcInfo>
<PipeInfo>
<PipeIds> 729 731 </PipeIds>
<Pipette>
0.42307693 0.5 false
</Pipette>
<PageEntry>
<Id> 797 </Id>
</PageEntry>
</PipeInfo>
<PipeInfo>
<PipeIds> 713 726 </PipeIds>
<Pipette>
0.42307693 0.44 false
</Pipette>
<PageEntry>
<Id> 798 </Id>
</PageEntry>
</PipeInfo>
<ArcInfo>
<PageEntry>
<Id> 799 </Id>
</PageEntry>
<ArcIds> 739 723 </ArcIds>
<ArcCtrl> 146 452 146 452 </ArcCtrl>
<ArrowMode> 0 </ArrowMode>
</ArcInfo>
<PipeInfo>
<PipeIds> 715 728 </PipeIds>
<Pipette>
0.6730769 0.5 false
</Pipette>
<PageEntry>
<Id> 800 </Id>
</PageEntry>
</PipeInfo>
<PipeInfo>
<PipeIds> 727 713 </PipeIds>
<Pipette>
0.7692308 0.36 true
</Pipette>
<PageEntry>
<Id> 801 </Id>
</PageEntry>
</PipeInfo>
<PipeInfo>
<PipeIds> 718 717 </PipeIds>
<Pipette>
0.5 0.5 true
</Pipette>
<PageEntry>
<Id> 802 </Id>
</PageEntry>
</PipeInfo>
<PipeInfo>
<PipeIds> 713 720 </PipeIds>
<Pipette>
0.17307693 0.48 false
</Pipette>
<PageEntry>
<Id> 803 </Id>
</PageEntry>
</PipeInfo>
<ArcInfo>
<PageEntry>
<Id> 804 </Id>
</PageEntry>
<ArcIds> 746 725 </ArcIds>
<ArcCtrl> 301 254 301 254 </ArcCtrl>
<ArrowMode> 0 </ArrowMode>
</ArcInfo>
<ArcInfo>
<PageEntry>
<Id> 805 </Id>
</PageEntry>
<ArcIds> 740 724 </ArcIds>
<ArcCtrl> 272 227 272 227 </ArcCtrl>
<ArrowMode> 0 </ArrowMode>
</ArcInfo>
<CloudInfo>
<Pos> 313 206 </Pos>)
<PageEntry>
<Id> 806 </Id>
</PageEntry>
</CloudInfo>
<PipeInfo>
<PipeIds> 806 725 </PipeIds>
<Pipette>
0.5 0.5 false
</Pipette>
<PageEntry>
<Id> 807 </Id>
</PageEntry>
</PipeInfo>
<TextInfo>
<Pos> 105 40 </Pos>
<FontName> SansSerif </FontName>
<FontSize> 12 </FontSize>
<FontStyle> 1 </FontStyle>
<ShowBackground> 0 </ShowBackground>
<String>
LungGLN
</String>
<PageEntry>
<Id> 808 </Id>
<ForegroundColor> 30 30 0 </ForegroundColor>
<BackgroundColor> 255 255 255 </BackgroundColor>
</PageEntry>
</TextInfo>
<TextInfo>
<Pos> 535 77 </Pos>
<FontName> SansSerif </FontName>
<FontSize> 12 </FontSize>
<FontStyle> 1 </FontStyle>
<ShowBackground> 0 </ShowBackground>
<String>
SysGLN
</String>
<PageEntry>
<Id> 809 </Id>
<ForegroundColor> 30 30 0 </ForegroundColor>
<BackgroundColor> 255 255 255 </BackgroundColor>
</PageEntry>
</TextInfo>
<TextInfo>
<Pos> 287 356 </Pos>
<FontName> SansSerif </FontName>
<FontSize> 12 </FontSize>
<FontStyle> 1 </FontStyle>
<ShowBackground> 0 </ShowBackground>
<String>
SMAGLN
</String>
<PageEntry>
<Id> 810 </Id>
<ForegroundColor> 30 30 0 </ForegroundColor>
<BackgroundColor> 255 255 255 </BackgroundColor>
</PageEntry>
</TextInfo>
<TextInfo>
<Pos> 437 369 </Pos>
<FontName> SansSerif </FontName>
<FontSize> 12 </FontSize>
<FontStyle> 1 </FontStyle>
<ShowBackground> 0 </ShowBackground>
<String>
HGLN
</String>
<PageEntry>
<Id> 811 </Id>
<ForegroundColor> 30 30 0 </ForegroundColor>
<BackgroundColor> 255 255 255 </BackgroundColor>
</PageEntry>
</TextInfo>
<TextInfo>
<Pos> 105 380 </Pos>
<FontName> SansSerif </FontName>
<FontSize> 12 </FontSize>
<FontStyle> 1 </FontStyle>
<ShowBackground> 0 </ShowBackground>
<String>
SOMGLN
</String>
<PageEntry>
<Id> 812 </Id>
<ForegroundColor> 30 30 0 </ForegroundColor>
<BackgroundColor> 255 255 255 </BackgroundColor>
</PageEntry>
</TextInfo>
<TextInfo>
<Pos> 469 204 </Pos>
<FontName> SansSerif </FontName>
<FontSize> 12 </FontSize>
<FontStyle> 1 </FontStyle>
<ShowBackground> 0 </ShowBackground>
<String>
SPCEGLN
</String>
<PageEntry>
<Id> 813 </Id>
<ForegroundColor> 30 30 0 </ForegroundColor>
<BackgroundColor> 255 255 255 </BackgroundColor>
</PageEntry>
</TextInfo>
<TextInfo>
<Pos> 452 144 </Pos>
<FontName> SansSerif </FontName>
<FontSize> 12 </FontSize>
<FontStyle> 1 </FontStyle>
<ShowBackground> 0 </ShowBackground>
<String>
SpceGLNfl
</String>
<PageEntry>
<Id> 814 </Id>
<ForegroundColor> 30 30 0 </ForegroundColor>
<BackgroundColor> 255 255 255 </BackgroundColor>
</PageEntry>
</TextInfo>
<TextInfo>
<Pos> 477 317 </Pos>
<FontName> SansSerif </FontName>
<FontSize> 12 </FontSize>
<FontStyle> 1 </FontStyle>
<ShowBackground> 0 </ShowBackground>
<String>
SPCeGLNfl
</String>
<PageEntry>
<Id> 815 </Id>
<ForegroundColor> 30 30 0 </ForegroundColor>
<BackgroundColor> 255 255 255 </BackgroundColor>
</PageEntry>
</TextInfo>
<TextInfo>
<Pos> 358 309 </Pos>
<FontName> SansSerif </FontName>
<FontSize> 12 </FontSize>
<FontStyle> 1 </FontStyle>
<ShowBackground> 0 </ShowBackground>
<String>
afSMAGLNfl
</String>
<PageEntry>
<Id> 816 </Id>
<ForegroundColor> 30 30 0 </ForegroundColor>
<BackgroundColor> 255 255 255 </BackgroundColor>
</PageEntry>
</TextInfo>
<TextInfo>
<Pos> 311 418 </Pos>
<FontName> SansSerif </FontName>
<FontSize> 12 </FontSize>
<FontStyle> 1 </FontStyle>
<ShowBackground> 0 </ShowBackground>
<String>
PVGLNfl
</String>
<PageEntry>
<Id> 817 </Id>
<ForegroundColor> 30 30 0 </ForegroundColor>
<BackgroundColor> 255 255 255 </BackgroundColor>
</PageEntry>
</TextInfo>
<TextInfo>
<Pos> 204 404 </Pos>
<FontName> SansSerif </FontName>
<FontSize> 12 </FontSize>
<FontStyle> 1 </FontStyle>
<ShowBackground> 0 </ShowBackground>
<String>
SomGLNfl
</String>
<PageEntry>
<Id> 818 </Id>
<ForegroundColor> 30 30 0 </ForegroundColor>
<BackgroundColor> 255 255 255 </BackgroundColor>
</PageEntry>
</TextInfo>
<TextInfo>
<Pos> 142 464 </Pos>
<FontName> SansSerif </FontName>
<FontSize> 12 </FontSize>
<FontStyle> 1 </FontStyle>
<ShowBackground> 0 </ShowBackground>
<String>
SomGLNmet
</String>
<PageEntry>
<Id> 819 </Id>
<ForegroundColor> 30 30 0 </ForegroundColor>
<BackgroundColor> 255 255 255 </BackgroundColor>
</PageEntry>
</TextInfo>
<TextInfo>
<Pos> 212 189 </Pos>
<FontName> SansSerif </FontName>
<FontSize> 12 </FontSize>
<FontStyle> 1 </FontStyle>
<ShowBackground> 0 </ShowBackground>
<String>
GLNshuntfl
</String>
<PageEntry>
<Id> 820 </Id>
<ForegroundColor> 30 30 0 </ForegroundColor>
<BackgroundColor> 255 255 255 </BackgroundColor>
</PageEntry>
</TextInfo>
<TextInfo>
<Pos> 279 264 </Pos>
<FontName> SansSerif </FontName>
<FontSize> 12 </FontSize>
<FontStyle> 1 </FontStyle>
<ShowBackground> 0 </ShowBackground>
<String>
GLNsecrate
</String>
<PageEntry>
<Id> 821 </Id>
<ForegroundColor> 30 30 0 </ForegroundColor>
<BackgroundColor> 255 255 255 </BackgroundColor>
</PageEntry>
</TextInfo>
<TextInfo>
<Pos> 497 384 </Pos>
<FontName> SansSerif </FontName>
<FontSize> 12 </FontSize>
<FontStyle> 1 </FontStyle>
<ShowBackground> 0 </ShowBackground>
<String>
HAGLNfl
</String>
<PageEntry>
<Id> 822 </Id>
<ForegroundColor> 30 30 0 </ForegroundColor>
<BackgroundColor> 255 255 255 </BackgroundColor>
</PageEntry>
</TextInfo>
<TextInfo>
<Pos> 312 64 </Pos>
<FontName> SansSerif </FontName>
<FontSize> 12 </FontSize>
<FontStyle> 1 </FontStyle>
<ShowBackground> 0 </ShowBackground>
<String>
aortGLNfl
</String>
<PageEntry>
<Id> 823 </Id>
<ForegroundColor> 30 30 0 </ForegroundColor>
<BackgroundColor> 255 255 255 </BackgroundColor>
</PageEntry>
</TextInfo>
<TextInfo>
<Pos> 428 429 </Pos>
<FontName> SansSerif </FontName>
<FontSize> 12 </FontSize>
<FontStyle> 1 </FontStyle>
<ShowBackground> 0 </ShowBackground>
<String>
HGLNloss
</String>
<PageEntry>
<Id> 824 </Id>
<ForegroundColor> 30 30 0 </ForegroundColor>
<BackgroundColor> 255 255 255 </BackgroundColor>
</PageEntry>
</TextInfo>
<TextInfo>
<Pos> 82 161 </Pos>
<FontName> SansSerif </FontName>
<FontSize> 12 </FontSize>
<FontStyle> 1 </FontStyle>
<ShowBackground> 0 </ShowBackground>
<String>
SyVGLN
</String>
<PageEntry>
<Id> 825 </Id>
<ForegroundColor> 30 30 0 </ForegroundColor>
<BackgroundColor> 255 255 255 </BackgroundColor>
</PageEntry>
</TextInfo>
<TextInfo>
<Pos> 132 284 </Pos>
<FontName> SansSerif </FontName>
<FontSize> 12 </FontSize>
<FontStyle> 1 </FontStyle>
<ShowBackground> 0 </ShowBackground>
<String>
SomVGLNMFl
</String>
<PageEntry>
<Id> 826 </Id>
<ForegroundColor> 30 30 0 </ForegroundColor>
<BackgroundColor> 255 255 255 </BackgroundColor>
</PageEntry>
</TextInfo>
<TextInfo>
<Pos> 149 89 </Pos>
<FontName> SansSerif </FontName>
<FontSize> 12 </FontSize>
<FontStyle> 1 </FontStyle>
<ShowBackground> 0 </ShowBackground>
<String>
VCGLNfl
</String>
<PageEntry>
<Id> 827 </Id>
<ForegroundColor> 30 30 0 </ForegroundColor>
<BackgroundColor> 255 255 255 </BackgroundColor>
</PageEntry>
</TextInfo>
<TextInfo>
<Pos> 337 129 </Pos>
<FontName> SansSerif </FontName>
<FontSize> 12 </FontSize>
<FontStyle> 1 </FontStyle>
<ShowBackground> 0 </ShowBackground>
<String>
HVGLNfl
</String>
<PageEntry>
<Id> 828 </Id>
<ForegroundColor> 30 30 0 </ForegroundColor>
<BackgroundColor> 255 255 255 </BackgroundColor>
</PageEntry>
</TextInfo>
<TextInfo>
<Pos> 228 504 </Pos>
<FontName> SansSerif </FontName>
<FontSize> 12 </FontSize>
<FontStyle> 1 </FontStyle>
<ShowBackground> 0 </ShowBackground>
<String>
RenGLN
</String>
<PageEntry>
<Id> 829 </Id>
<ForegroundColor> 30 30 0 </ForegroundColor>
<BackgroundColor> 255 255 255 </BackgroundColor>
</PageEntry>
</TextInfo>
<TextInfo>
<Pos> 337 489 </Pos>
<FontName> SansSerif </FontName>
<FontSize> 12 </FontSize>
<FontStyle> 1 </FontStyle>
<ShowBackground> 0 </ShowBackground>
<String>
RenGLNfl
</String>
<PageEntry>
<Id> 830 </Id>
<ForegroundColor> 30 30 0 </ForegroundColor>
<BackgroundColor> 255 255 255 </BackgroundColor>
</PageEntry>
</TextInfo>
<TextInfo>
<Pos> 192 489 </Pos>
<FontName> SansSerif </FontName>
<FontSize> 12 </FontSize>
<FontStyle> 1 </FontStyle>
<ShowBackground> 0 </ShowBackground>
<String>
renVGLNfl
</String>
<PageEntry>
<Id> 831 </Id>
<ForegroundColor> 30 30 0 </ForegroundColor>
<BackgroundColor> 255 255 255 </BackgroundColor>
</PageEntry>
</TextInfo>
<TextInfo>
<Pos> 58 54 </Pos>
<FontName> SansSerif </FontName>
<FontSize> 12 </FontSize>
<FontStyle> 1 </FontStyle>
<ShowBackground> 0 </ShowBackground>
<String>
LunGLNC
</String>
<PageEntry>
<Id> 832 </Id>
<ForegroundColor> 30 30 0 </ForegroundColor>
<BackgroundColor> 255 255 255 </BackgroundColor>
</PageEntry>
</TextInfo>
<TextInfo>
<Pos> 338 254 </Pos>
<FontName> SansSerif </FontName>
<FontSize> 12 </FontSize>
<FontStyle> 1 </FontStyle>
<ShowBackground> 0 </ShowBackground>
<String>
SysGLNC
</String>
<PageEntry>
<Id> 833 </Id>
<ForegroundColor> 30 30 0 </ForegroundColor>
<BackgroundColor> 255 255 255 </BackgroundColor>
</PageEntry>
</TextInfo>
<TextInfo>
<Pos> 180 554 </Pos>
<FontName> SansSerif </FontName>
<FontSize> 12 </FontSize>
<FontStyle> 1 </FontStyle>
<ShowBackground> 0 </ShowBackground>
<String>
RenGLNC
</String>
<PageEntry>
<Id> 834 </Id>
<ForegroundColor> 30 30 0 </ForegroundColor>
<BackgroundColor> 255 255 255 </BackgroundColor>
</PageEntry>
</TextInfo>
<TextInfo>
<Pos> 60 394 </Pos>
<FontName> SansSerif </FontName>
<FontSize> 12 </FontSize>
<FontStyle> 1 </FontStyle>
<ShowBackground> 0 </ShowBackground>
<String>
SonGLNC
</String>
<PageEntry>
<Id> 835 </Id>
<ForegroundColor> 30 30 0 </ForegroundColor>
<BackgroundColor> 255 255 255 </BackgroundColor>
</PageEntry>
</TextInfo>
<TextInfo>
<Pos> 200 274 </Pos>
<FontName> SansSerif </FontName>
<FontSize> 12 </FontSize>
<FontStyle> 1 </FontStyle>
<ShowBackground> 0 </ShowBackground>
<String>
SMAGLNC
</String>
<PageEntry>
<Id> 836 </Id>
<ForegroundColor> 30 30 0 </ForegroundColor>
<BackgroundColor> 255 255 255 </BackgroundColor>
</PageEntry>
</TextInfo>
<TextInfo>
<Pos> 398 174 </Pos>
<FontName> SansSerif </FontName>
<FontSize> 12 </FontSize>
<FontStyle> 1 </FontStyle>
<ShowBackground> 0 </ShowBackground>
<String>
HGLNC
</String>
<PageEntry>
<Id> 837 </Id>
<ForegroundColor> 30 30 0 </ForegroundColor>
<BackgroundColor> 255 255 255 </BackgroundColor>
</PageEntry>
</TextInfo>
<TextInfo>
<Pos> 384 460 </Pos>
<FontName> SansSerif </FontName>
<FontSize> 12 </FontSize>
<FontStyle> 1 </FontStyle>
<ShowBackground> 0 </ShowBackground>
<String>
HGLNlossrate
</String>
<PageEntry>
<Id> 838 </Id>
<ForegroundColor> 30 30 0 </ForegroundColor>
<BackgroundColor> 255 255 255 </BackgroundColor>
</PageEntry>
</TextInfo>
<TextInfo>
<Pos> 218 94 </Pos>
<FontName> SansSerif </FontName>
<FontSize> 12 </FontSize>
<FontStyle> 1 </FontStyle>
<ShowBackground> 0 </ShowBackground>
<String>
SyVGLNC
</String>
<PageEntry>
<Id> 839 </Id>
<ForegroundColor> 30 30 0 </ForegroundColor>
<BackgroundColor> 255 255 255 </BackgroundColor>
</PageEntry>
</TextInfo>
<TextInfo>
<Pos> 400 234 </Pos>
<FontName> SansSerif </FontName>
<FontSize> 12 </FontSize>
<FontStyle> 1 </FontStyle>
<ShowBackground> 0 </ShowBackground>
<String>
SpCeGLNC
</String>
<PageEntry>
<Id> 840 </Id>
<ForegroundColor> 30 30 0 </ForegroundColor>
<BackgroundColor> 255 255 255 </BackgroundColor>
</PageEntry>
</TextInfo>
<TextInfo>
<Pos> 78 474 </Pos>
<FontName> SansSerif </FontName>
<FontSize> 12 </FontSize>
<FontStyle> 1 </FontStyle>
<ShowBackground> 0 </ShowBackground>
<String>
somGLNloss
</String>
<PageEntry>
<Id> 841 </Id>
<ForegroundColor> 30 30 0 </ForegroundColor>
<BackgroundColor> 255 255 255 </BackgroundColor>
</PageEntry>
</TextInfo>
<TextInfo>
<Pos> 408 104 </Pos>
<FontName> SansSerif </FontName>
<FontSize> 12 </FontSize>
<FontStyle> 1 </FontStyle>
<ShowBackground> 0 </ShowBackground>
<String>
GLNglsens
</String>
<PageEntry>
<Id> 842 </Id>
<ForegroundColor> 30 30 0 </ForegroundColor>
<BackgroundColor> 255 255 255 </BackgroundColor>
</PageEntry>
</TextInfo>
<ConverterInfo>
<Pos> 321 171 </Pos>
<Formula>
1
</Formula>
<PageEntry>
<Id> 843 </Id>
<NameEntry> 844 </NameEntry>
</PageEntry>
</ConverterInfo>
<TextInfo>
<Pos> 300 146 </Pos>
<FontName> SansSerif </FontName>
<FontSize> 12 </FontSize>
<FontStyle> 1 </FontStyle>
<ShowBackground> 0 </ShowBackground>
<String>
n
</String>
<PageEntry>
<Id> 844 </Id>
<ForegroundColor> 30 30 0 </ForegroundColor>
<BackgroundColor> 180 200 240 </BackgroundColor>
</PageEntry>
</TextInfo>
<ArcInfo>
<PageEntry>
<Id> 845 </Id>
</PageEntry>
<ArcIds> 843 725 </ArcIds>
<ArcCtrl> 329 238 329 238 </ArcCtrl>
<ArrowMode> 0 </ArrowMode>
</ArcInfo>
</Entries>
</ModelInfo>
<TextInfo>
<Pos> 340 169 </Pos>
<FontName> SansSerif </FontName>
<FontSize> 12 </FontSize>
<FontStyle> 1 </FontStyle>
<ShowBackground> 0 </ShowBackground>
<String>
GLNcirc
</String>
<PageEntry>
<Id> 846 </Id>
<ForegroundColor> 30 30 0 </ForegroundColor>
<BackgroundColor> 255 255 255 </BackgroundColor>
</PageEntry>
</TextInfo>
</Entries>
</ModelInfo>
</Flowchart>
<imethod> stiff </imethod>
<Param> STOPTIME 1500.0 </Param>
<Param> DTMIN 1.0E-4 </Param>
<Param> DTOUT 5.0 </Param>
<Param> TOLERANCE 1.0E-8 </Param>
<Param> Rvpump 290.0 </Param>
<Param> PAR 0.06 </Param>
<Param> SyVC 0.1 </Param>
<Param> LVpump 849.0 </Param>
<Param> AorticR 0.04000000000000001 </Param>
<Param> LVC 1.0E-4 </Param>
<Param> SMcapC 0.005 </Param>
<Param> SplCoR 0.28 </Param>
<Param> MusR 0.062 </Param>
<Param> RenAR 0.1 </Param>
<Param> PortalVR 0.025 </Param>
<Param> HsinC 0.005 </Param>
<Param> HepVR 0.001 </Param>
<Param> HepshuntR 0.005 </Param>
<Param> SMAR1 1.0 </Param>
<Param> SMARF 0.0 </Param>
<Param> Glpump1 0.5 </Param>
<Param> Pgl1 0.15 </Param>
<Param> GLUT2Vm1 3.0 </Param>
<Param> RenGlTm1 1.2 </Param>
<Param> Glut2KM 20.0 </Param>
<Param> loadGlc 10.0 </Param>
<Param> cerate 0.0 </Param>
<Param> HGLNco 150.0 </Param>
<Param> VmGLP 20.0 </Param>
<Param> Kins 0.2 </Param>
<Param> Kgln 2.0 </Param>
<Param> Hinlossrate 1.4 </Param>
<Param> insenglsensco 0.2 </Param>
<Param> sominlossrate 0.1 </Param>
<Param> bcellKmgl 17.0 </Param>
<Param> Hglplossrate 0.5 </Param>
<Param> somGLPloss 0.22 </Param>
<Param> HGLNlossrate 0.65 </Param>
<Param> somGLNloss 0.30000000000000004 </Param>
<Param> GLNglsens 0.12 </Param>
<Param> n 2.0 </Param>
<Param> somglmetco1 0.5 </Param>
<Param> perinsens 8.5 </Param>
<Param> NImetglco 0.6599999999999999 </Param>
<Param> Hepinsens 0.4 </Param>
<Param> GLUT1Km 1.3 </Param>
<Param> insenscoef 0.5 </Param>
<Sliders>
<SliderInfo>
<name> PortalVR </name>
<default> 0.025 </default>
<min> 0.005 </min>
<max> 0.025 </max>
<inc> 0.02 </inc>
<log> false </log>
<neg> false </neg>

</SliderInfo>
<SliderInfo>
<name> HepshuntR </name>
<default> 0.005 </default>
<min> 0.005 </min>
<max> 10.0 </max>
<inc> 0.095 </inc>
<log> false </log>
<neg> false </neg>

</SliderInfo>
<SliderInfo>
<name> GLPglsens </name>
<default> 20.0 </default>
<min> 2.0 </min>
<max> 40.0 </max>
<inc> 2.0 </inc>
<log> false </log>
<neg> false </neg>

</SliderInfo>
<SliderInfo>
<name> Glpump1 </name>
<default> 0.5 </default>
<min> 0.0 </min>
<max> 10.0 </max>
<inc> 0.1 </inc>
<log> false </log>
<neg> false </neg>

</SliderInfo>
<SliderInfo>
<name> Pgl1 </name>
<default> 0.15 </default>
<min> 0.0 </min>
<max> 0.2 </max>
<inc> 0.04 </inc>
<log> false </log>
<neg> false </neg>

</SliderInfo>
</Sliders>
<jmadonna.ParameterPanel>
<DocPanel>
</DocPanel>
<ParamSets>
</ParamSets>
</jmadonna.ParameterPanel>
<jmadonna.MultiPanel>
<DocPanel>
</DocPanel>
<DividerPercent> 1.0 </DividerPercent>
<Orientation> -1 </Orientation>
<idx> 0 </idx>
<TabSplitter>
<SelectedIndex> 12 </SelectedIndex>
<visualMadonna.GlobalsPanel>
<DocPanel>
</DocPanel>
<jeditorpane>
<size>11</size><family>Tahoma</family>{Reservoirs}
   d/dt (sysartvol1) = - muscleflow1 - SMAflow1 + aorticflow1 - SpAflow1 - HaFlow1 - Renafl1
      INIT sysartvol1 = 1000
   d/dt (Sintbvol1) = - Hshuntinflow1 + SMAflow1 - PVflow1
      INIT Sintbvol1 = 1000
   d/dt (hepbvol1) = + SPVflow1 + HaFlow1 + PVflow1 - Hvflow1
      INIT hepbvol1 = 500
   d/dt (SPbvol1) = - SPVflow1 + SpAflow1
      INIT SPbvol1 = 1200
   d/dt (LVvol1) = - aorticflow1 + PAfl1
      INIT LVvol1 = 100
   d/dt (somavol1) = - SomVfl1 + muscleflow1
      INIT somavol1 = 1000
   d/dt (SysVvol1) = + SomVfl1 + Hvflow1 + Hshuntinflow1 + renVfl1 - VCfl1
      INIT SysVvol1 = 1000
   d/dt (Lungvol1) = - PAfl1 + VCfl1
      INIT Lungvol1 = 600
   d/dt (renvol1) = - renVfl1 + Renafl1
      INIT renvol1 = 100

   {Flows}
   SMAflow1 = (ABP-SmcapP)/SMAR 
   Hvflow1 =  (HSinP-SyVP)/HepVR
   PVflow1 = (SmcapP)/PortalVR
   HaFlow1 = (ABP-HSinP)/HAR
   SpAflow1 = (ABP-SpCapP)/SplCoR
   SPVflow1 = (SpCapP)/PortalVR
   Hshuntinflow1 = (SmcapP)/HepshuntR
   aorticflow1 = (LABP+LVpump)/AorticR
   muscleflow1 = (ABP-somVP)/MusR
   SomVfl1 = (somVP-SyVP)/somaVR
   VCfl1 = (SyVP)/VCR
   PAfl1 = RVpump/PAR
   Renafl1 = (ABP-RenP)/RenAR
   renVfl1 = (RenP-SyVP)/RVR

   {Functions}
   Rvpump = 410
   PAR = 0.1
   SyVp = (SysVvol1-10)/(SysVvol1*SyVC)
   VCR = 0.001
   SyVC = 0.005
   LABP = (LVvol1-40)/(LVC*40)
   LVpump = 1000
   AorticR = 0.4
   LVC = 0.001
   ABP = (sysartvol1-1000)/(1000*AorticC)
   SmcapP = (Sintbvol1-1000)/(1000*SMcapC)
  SmaR = SMAR1*Kgp/(Kgp+SMAGLPC)+SMARF
   AorticC = 0.001
   SMcapC = 0.01
   SpcapP = (SPbvol1-1000)/(SpCoC*1000)
   SplCoR = 2
   SpCoC = 0.05
   RenP = (renvol1-100)/(RenC*100)
   RenC = 0.05
   SomVP = (somavol1-1000)/(1000*SomVC)
   SomVC = 0.01
   MusR = 0.08
   RenAR = 0.4
   SomaVR = 0.01
   RvR = 0.01
   PortalVR = 0.002 
   HsinP = (hepbvol1-500)/(HsinC*500)
   HsinC = 0.01
   HAR = 0.2
   HepVR = 0.002
    HepshuntR =  0.2 
    totvol = sysartvol1+Sintbvol1+hepbvol1+SPbvol1+LVvol1+somavol1+Lungvol1+renvol1
      Kgp = 5
     SMAR1= 0.4
     SMARF= 0.05
 {Reservoirs}
   d/dt (sysgl1) = - renAglfl1 + artglflow1 - HAgllow1 - affSMAglfl - affsomglfl1 - Spceglflow1
      INIT sysgl1 = 0
      LIMIT sysgl1 <gt>= 0
   d/dt (hepgl1) = + Pvglfl1 - HVglfl1 + HAgllow1 - hepglmet1 + splglflow1
      INIT hepgl1 = 0
      LIMIT hepgl1 <gt>= 0
d/dt (SMAgl1) = + affSMAglfl - Pvglfl1 - Hshuntglfl + intabrate
         INIT SMAgl1 = 0
         LIMIT SMAgl1 <gt>= 0
   d/dt (Somgl1) = - somVglfl1 - songlmetrate1 + affsomglfl1
      INIT Somgl1 = 0
      LIMIT Somgl1 <gt>= 0
   d/dt (spcogl1) = - splglflow1 + Spceglflow1
      INIT spcogl1 = 0
      LIMIT spcogl1 <gt>= 0
   d/dt (lunggl1) = + VcGlfl1 - artglflow1
      INIT lunggl1 = 0
      LIMIT lunggl1 <gt>= 0
   d/dt (SysVGl1) = + HVglfl1 + somVglfl1 + Rvglfl1 - VcGlfl1
      INIT SysVGl1 = 0
      LIMIT SysVGl1 <gt>= 0
   d/dt (RenGl1) = - urineGlloss1 - Rvglfl1 + renAglfl1
      INIT RenGl1 = 0
      LIMIT RenGl1 <gt>= 0

   {Flows}
pylglflow= if time <gt> 1000 and TIME <lt> 1020 then (stomglc)*pylflo else 0
   artglflow1 = PAfl1*LunGlc1/1000
   Pvglfl1 = PVflow1*SmaGLc1/1000
   Spceglflow1 = SpAflow1*sysAaGLC1/1000
   splglflow1 = SPVflow1*spcoGLC1/1000
   hepglmet1=(GLUT2Vm1*HepGlC1/(Glut2KM+HepGlC1))*HINC/(Kins+HINC)*Hepinsens*(1+HGLPC*VmGLP/(Kgp+HGLPC))-HGLNco*(HGLNcont/(HGLNcont+Kgln))
    insperglcmetroate = somglmetco1*somGLc1/(somGLc1+GLUT1Km)*SomINC*(1+perinsens*SomGLPC)
HAgllow1 = HaFlow1*sysAaGLC1/1000
   affSMAfl1 = SMAflow1*sysAaGLC1/1000
   VcGlfl1 = sysVGLC1*Vcfl1/1000
   HVglfl1 = HepGlC1*Hvflow1/1000
   renAglfl1 = sysAaGLC1*Renafl1/1000
   Rvglfl1 = RenGLC1*renVfl1/1000
   urineGlloss1 = if   renAglfl1*0.1-RenGlTm1*RenGLC1/(RenGLC1+0.1) <gt> 0 then  renAglfl1*0.1-RenGlTm1*RenGLC1/(RenGLC1+0.1) else 0
   affsomglfl1 = muscleflow1*sysAaGLC1/1000
    insmetrate =   somglmetco1*somGLc1/(somGLc1+GLUT1Km)*SomINC*perinsens*SomGLPC
     Hshuntglfl = SmaGLc1*Hshuntinflow1/1000
intabrate = if time <gt> 1000  then (1-exp(-(time-1000)*0.02))*((Glpump1*(intestglc/(intestglc+Glut2KM))+Pgl1*(intestglc-SmaGLc1))) else 0
 ninsmetrate =NImetglco*somGLc1/(somGLc1+GLUT1Km)
   {Functions}
   LunGlc1 = lunggl1/(lungvol1*3/1000)
   Glpump1 = 0.1
   Pgl1 = 0.01
   somGLc1 = Somgl1/(somavol1*3/1000)
   sysAaGLC1 = sysgl1/(sysartvol1*3/1000)
   SmaGLc1 = SMAgl1/(3*Sintbvol1/1000)
   spcoGLC1 = spcogl1/(3*SPbvol1/1000)
   HepGlC1 = hepgl1/(3*hepbvol1/1000)
   GLUT2Vm1 = 0.01
   sysVGLC1 = SysVGl1/(SysVvol1*3/1000)
   RenGLC1 = RenGl1/(renvol1*3/1000)
   RenGlTm1 = 0.1
   somglmetco1 = 1
 perinsens= 1
 NImetglco = 0.1
 Hepinsens= 0.1 
 Glut2KM = 15
GLUT1Km=1.5
 syshepratio = if time <gt> 1000 then SmaGLc1/HepGlC1 else 0
 somhepmetratio = if time <gt> 1000 then  insmetrate/hepglmet1 else 0
   HGLNcont = HGLNC
    HGLNco = 0.1

   {Submodel "S1"}

      {Reservoirs}
      d/dt (sysartvol1) = - muscleflow1 - SMAflow1 + aorticflow1 - SpAflow1 - HaFlow1 - Renafl1
         INIT sysartvol1 = 1000
         LIMIT sysartvol1 <gt>= 0
      d/dt (Sintbvol1) = - Hshuntinflow1 + SMAflow1 - PVflow1
         INIT Sintbvol1 = 1000
         LIMIT Sintbvol1 <gt>= 0
      d/dt (hepbvol1) = + SPVflow1 + HaFlow1 + PVflow1 - Hvflow1
         INIT hepbvol1 = 500
         LIMIT hepbvol1 <gt>= 0
      d/dt (SPbvol1) = - SPVflow1 + SpAflow1
         INIT SPbvol1 = 1200
         LIMIT SPbvol1 <gt>= 0
      d/dt (LVvol1) = - aorticflow1 + PAfl1
         INIT LVvol1 = 100
         LIMIT LVvol1 <gt>= 0
      d/dt (somavol1) = - SomVfl1 + muscleflow1
         INIT somavol1 = 1000
         LIMIT somavol1 <gt>= 0
      d/dt (SysVvol1) = + SomVfl1 + Hvflow1 + Hshuntinflow1 + renVfl1 - VCfl1
         INIT SysVvol1 = 1000
         LIMIT SysVvol1 <gt>= 0
      d/dt (Lungvol1) = - PAfl1 + VCfl1
         INIT Lungvol1 = 600
         LIMIT Lungvol1 <gt>= 0
      d/dt (renvol1) = - renVfl1 + Renafl1
         INIT renvol1 = 100
         LIMIT renvol1 <gt>= 0

      {Flows}
      SMAflow1 = (ABP-SmcapP)/SMAR 
      Hvflow1 =  (HSinP-SyVP)/HepVR
      PVflow1 = (SmcapP)/PortalVR
      HaFlow1 = (ABP-HSinP)/HAR
      SpAflow1 = (ABP-SpCapP)/SplCoR
      SPVflow1 = (SpCapP)/PortalVR
      Hshuntinflow1 = (SmcapP)/HepshuntR
      aorticflow1 = (LABP+LVpump)/AorticR
      muscleflow1 = (ABP-somVP)/MusR
      SomVfl1 = (somVP-SyVP)/somaVR
      VCfl1 = (SyVP)/VCR
      PAfl1 = RVpump/PAR
      Renafl1 = (ABP-RenP)/RenAR
      renVfl1 = (RenP-SyVP)/RVR

      {Functions}
      Rvpump = 410
      PAR = 0.1
      SyVp = (SysVvol1-100)/(SysVvol1*SyVC)
      VCR = 0.001
      SyVC = 0.005
      LABP = (LVvol1-40)/(LVC*40)
      LVpump = 1000
      AorticR = 0.4
      LVC = 0.001
      ABP = (sysartvol1-1000)/(1000*AorticC)
      SmcapP = (Sintbvol1-1000)/(1000*SMcapC)
      SmaR = SMAR1*Kgp/(Kgp+SMAGLPC)+SMARF
      AorticC = 0.001
      SMcapC = 0.01
      SpcapP = (SPbvol1-1000)/(SpCoC*1000)
      SplCoR = 2
      SpCoC = 0.05
      RenP = (renvol1-100)/(RenC*100)
      RenC = 0.05
      SomVP = (somavol1-1000)/(1000*SomVC)
      SomVC = 0.01
      MusR = 0.08
      RenAR = 0.4
      SomaVR = 0.01
      RvR = 0.01
      PortalVR = 0.002
      HsinP = (hepbvol1-500)/(HsinC*500)
      HsinC = 0.01
      HAR = 0.2
      HepVR = 0.002
      HepshuntR =  0.2
      totvol = sysartvol1+Sintbvol1+hepbvol1+SPbvol1+LVvol1+somavol1+Lungvol1+renvol1
      Kgp = 5
      SMAR1 = 0.4
      SMARF= 0.05

   {Reservoirs}
   d/dt (Lungin) = - aortinfl + sysVinfl
      INIT Lungin = 0
   d/dt (sysin) = - Hainfl - RenAinfl - affSmainfl - spceainflow + aortinfl - somartinfl
      INIT sysin = 0
   d/dt (SMAin) = + affSmainfl - pVinfl + Insecr - Hshuntinfl
      INIT SMAin = 0
   d/dt (Hin) = + pVinfl + spVinflow + Hainfl - HVinfl - Hinloss
      INIT Hin = 0
   d/dt (somin) = + somartinfl - sominmet - somVinfl
      INIT somin = 0
   d/dt (spcein) = - spVinflow + spceainflow
      INIT spcein = 0
   d/dt (renIN) = - renVinfl + RenAinfl
      INIT renIN = 0
   d/dt (SysVin) = + Hshuntinfl - sysVinfl + renVinfl + somVinfl + HVinfl
      INIT SysVin = 0

   {Flows}
   spceainflow = SysINC*SPVflow1/1000
   spVinflow = spceINC*SpAflow1/1000
   affSmainfl = SysINC*SMAflow1/1000
   pVinfl = SMAInC*PVflow1/1000
     songlmetrate1 = somglmetco1*somGLc1/(somGLc1+GLUT1Km)*SomINC*(1+perinsens*SomGLPC) 
     Insecr = insenglsensco *sysAaGLC1/(sysAaGLC1+bcellKmgl)
   Hainfl = SysINC*HaFlow1/1000
   aortinfl = luINC*aorticflow1/1000
   Hinloss = Hinlossrate*HinC
   RenAinfl = SysINC*Renafl1/1000
   renVinfl = RenINC*Renafl1/1000
   HVinfl = HinC*Hvflow1/1000
   somVinfl = SominC*somVfl1/1000
   sysVinfl = sysVINC*Vcfl1/1000
   Hshuntinfl = SMAInC*Hshuntinflow1/1000
   somartinfl = SysINC*muscleflow1/1000

   {Functions}
   SysVINC = SysVin/(SysVvol1*3/1000)
   LuINC = Lungin/(Lungvol1*3/1000)
   SysINC = sysin/(sysartvol1*3/1000)
   HINC = Hin/(hepbvol1*3/1000)
   Hinlossrate = 1
   SomINC = somin/(3*somavol1/1000)
   RenINC = renIN/(renvol1*3/1000)
   insenscoef = 1
   SpCeINC = spcein/(SPbvol1*3/1000)
   SmaINC = SMAin/(Sintbvol1*3/1000)
   sominlossrate = 0
    bcellKmgl = 5

      {Reservoirs}
      d/dt (LungGLN) = - aortGLNfl + VCGLNfl
         INIT LungGLN = 0
      d/dt (SysGLN) = - SpceGLNfl - SomGLNfl - RenGLNfl - HAGLNfl + aortGLNfl - afSMAGLNfl
         INIT SysGLN = 0
      d/dt (SMAGLN) = + GLNsecrate - GLNshuntfl - PVGLNfl + afSMAGLNfl
         INIT SMAGLN = 0
      d/dt (HGLN) = + PVGLNfl - HVGLNfl + HAGLNfl + SPCeGLNfl - HGLNloss
         INIT HGLN = 0
      d/dt (SOMGLN) = + SomGLNfl - SomVGLNMFl - SomGLNmet
         INIT SOMGLN = 0
      d/dt (SPCEGLN) = - SPCeGLNfl + SpceGLNfl
         INIT SPCEGLN = 0
      d/dt (SyVGLN) = + renVGLNfl + HVGLNfl + SomVGLNMFl + GLNshuntfl - VCGLNfl
         INIT SyVGLN = 0
      d/dt (RenGLN) = + RenGLNfl - renVGLNfl
         INIT RenGLN = 0

      {Flows}
      SpceGLNfl = SysGLNC*SPVflow1/1000
      SPCeGLNfl = SpCeGLNC*SpAflow1/1000
      afSMAGLNfl = SysGLNC*SMAflow1/1000
      PVGLNfl = SMAGLNC*PVflow1/1000
      SomGLNfl = SysGLNC*muscleflow1/1000
      SomGLNmet = SonGLNC*somGLNloss
      GLNshuntfl = SMAGLNC*Hshuntinflow1/1000
      GLNsecrate = GLNglsens*(1-sysAaGLC1^n/(sysAaGLC1^n+GLUT1Km^n))
      HAGLNfl = SysGLNC*HaFlow1/1000
      aortGLNfl = LunGLNC*aorticflow1/1000
      HGLNloss = HGLNlossrate*HGLNC
      SomVGLNMFl = SonGLNC*somVfl1/ 1000
      VCGLNfl = SyVGLNC*VCfl1/1000
      HVGLNfl = HGLNC*Hvflow1/1000
      RenGLNfl = SysGLNC*Renafl1/1000
      renVGLNfl = RenGLNC*renVfl1/1000

      {Functions}
      LunGLNC = LungGLN/(3*Lungvol1/1000)
      SysGLNC = SysGLN/(3*sysartvol1/1000)
      RenGLNC = RenGLN/(renvol1*3/1000)
      SonGLNC = SOMGLN/(somavol1*3/1000)
      SMAGLNC = SMAGLN/((Sintbvol1*3/1000))
      HGLNC = HGLN/(hepbvol1*3/1000)
      HGLNlossrate = 0.1
      SyVGLNC = SyVGLN/(SysVvol1*3/1000)
      SpCeGLNC = SPCEGLN/(SPbvol1*3/1000)
      somGLNloss = 0
      GLNglsens = 0.1
Glnsecrate =GLNglsens*(1-SmaGLc1^n/(SmaGLc1^n+GLUT1Km^n))

 {Reservoirs}
   d/dt (LungGLP) = + VCGLPfl - aortGLPfl
      INIT LungGLP = 0
   d/dt (SysGLP) = - HAGLPflo + aortGLPfl - somGLPfl - SPCEGLPflo - affSMAGLPfl - RenaGLPfl
      INIT SysGLP = 0
   d/dt (SMAGLP) = + GLPsecrate - PVGLPfl + affSMAGLPfl - GLPshuntfl
      INIT SMAGLP = 0
   d/dt (HGLP) = - HVGLPfl + SPCEGLPVfl - HGLPloss + HAGLPflo + PVGLPfl
      INIT HGLP = 0
   d/dt (SOMGLP) = + somGLPfl - SOMGLPmet - SomVGLPfl
      INIT SOMGLP = 0
   d/dt (SPCEGLP) = + SPCEGLPflo - SPCEGLPVfl
      INIT SPCEGLP = 0
   d/dt (SyVGlP) = + renVGPfl + HVGLPfl - VCGLPfl + SomVGLPfl + GLPshuntfl
      INIT SyVGlP = 0
   d/dt (RenGLP) = - renVGPfl + RenaGLPfl
      INIT RenGLP = 0

   {Flows}
   SPCEGLPflo = SysGLPC*SPVflow1/1000
   SPCEGLPVfl = SPCEGLPC*SpAflow1/1000
   affSMAGLPfl = SysGLPC*SMAflow1/1000
   PVGLPfl = SMAGLPC*PVflow1/1000
   somGLPfl = SysGLPC*muscleflow1/1000
   SOMGLPmet = SOMGLPC*SomGLPloss
   GLPshuntfl = SMAGLPC*Hshuntinflow1/1000
 GLPsecrate = GLPglsens*SmaGLc1*SmaGLc1/(SmaGLc1*SmaGLc1+Glut2KM*Glut2KM)
   HAGLPflo = SysGLPC*HaFlow1/1000
   aortGLPfl = LunGLPC*aorticflow1/1000
   HGLPloss = Hglplossrate*HGLPC
   SomVGLPfl = SOMGLPC*somVfl1/ 1000
   VCGLPfl = SyVGLPC*VCfl1/1000
   HVGLPfl = HGLPC*Hvflow1/1000
   RenaGLPfl = SysGLPC*Renafl1/1000
   renVGPfl = RenGLPC*renVfl1/1000

   {Functions}
   LunGLPC = LungGLP/(3*Lungvol1/1000)
   SysGLPC = SysGLP/(3*sysartvol1/1000)
   RenGLPC = RenGLP/(renvol1*3/1000)
   SomGLPC = SOMGLP/(somavol1*3/1000)
   SMAGLPC = SMAGLP/((Sintbvol1*3/1000))
   HGLPC = HGLP/(hepbvol1*3/1000)
   Hglplossrate = 1
   SyVGLPC = SyVGlP/(SysVvol1*3/1000)
   SpCeGLPC = SPCEGLP/(SPbvol1*3/1000)
   somGLPloss = 0
   GLPglsens = 20


{Reservoirs}
 pylglflow =  if time <gt>1000 and time <lt> 1020 then (stomglc)*pylflo else 0
      ceglflow = ceflow*intestglc
      ceflow = cerate
      glinflow = volinflow*loadGlc
      volinflow = stomfillrate
      ceglflow = ceflow*intestglc
      pylflo = pylrate
      ceflow = cerate
      glinflow = volinflow*loadGlc
      volinflow = stomfillrate
      pylglflow = stomglc*pylflo
      ceglflow = ceflow*intestglc
      pylflo = pylrate
      ceflow = cerate
      glinflow = volinflow*loadGlc
      volinflow = stomfillrate
  intabrate = if time <gt> 1000  then (1-exp(-(time-1000)*0.02))*((Glpump1*(intestglc/(intestglc+Glut2KM))+Pgl1*(intestglc-SmaGLc1))) else 0

   {Functions}

   stomglc = Stomgl/(stvol/1000)
   intestglc = intlumgl/(intvol/3000)
   stomfillrate = 1
   loadGlc = 50
   pylrate = 0.003
   cerate = 0.1
   pylglflow = if time <gt> 1000 and TIME <lt> 1020 then (stomglc)*pylflo else 0


</jeditorpane>
</visualMadonna.GlobalsPanel>

<visualMadonna.ModelPanel>
<DocPanel>
</DocPanel>
<ModelId> 1 </ModelId>
<Grid> true </Grid>
<Background> 255 255 255 </Background>
</visualMadonna.ModelPanel>

<graph.COutputFrame>
<DocPanel>
<Name>
Graph 1
</Name>
</DocPanel>
<overlay> 1 </overlay>
<slidersVisible> true </slidersVisible>

<SingleView>
<graph.COutputView>
<Name> Graph </Name>
<GraphToolBar>
<Table> 1 </Table>
<Grid> 1 </Grid>
</GraphToolBar>
<Plot>
<LineWidth> 1 </LineWidth>
</Plot>
<OV_XVAR>
<VI_SYMBOL> TIME </VI_SYMBOL>
</OV_XVAR>
<OV_YVARS>
<OV_YVAR_I>
<VI_SYMBOL> sysartvol1 </VI_SYMBOL>
<VI_SHOW> true </VI_SHOW>
<VI_Y2AXIS> false </VI_Y2AXIS>
</OV_YVAR_I>
<OV_YVAR_I>
<VI_SYMBOL> Sintbvol1 </VI_SYMBOL>
<VI_SHOW> true </VI_SHOW>
<VI_Y2AXIS> false </VI_Y2AXIS>
</OV_YVAR_I>
<OV_YVAR_I>
<VI_SYMBOL> SMAflow1 </VI_SYMBOL>
<VI_SHOW> true </VI_SHOW>
<VI_Y2AXIS> false </VI_Y2AXIS>
</OV_YVAR_I>
<OV_YVAR_I>
<VI_SYMBOL> Hvflow1 </VI_SYMBOL>
<VI_SHOW> true </VI_SHOW>
<VI_Y2AXIS> false </VI_Y2AXIS>
</OV_YVAR_I>
<OV_YVAR_I>
<VI_SYMBOL> PVflow1 </VI_SYMBOL>
<VI_SHOW> true </VI_SHOW>
<VI_Y2AXIS> false </VI_Y2AXIS>
</OV_YVAR_I>
<OV_YVAR_I>
<VI_SYMBOL> HaFlow1 </VI_SYMBOL>
<VI_SHOW> true </VI_SHOW>
<VI_Y2AXIS> false </VI_Y2AXIS>
</OV_YVAR_I>
<OV_YVAR_I>
<VI_SYMBOL> Hshuntinflow1 </VI_SYMBOL>
<VI_SHOW> true </VI_SHOW>
<VI_Y2AXIS> false </VI_Y2AXIS>
</OV_YVAR_I>
<OV_YVAR_I>
<VI_SYMBOL> SmcapP </VI_SYMBOL>
<VI_SHOW> true </VI_SHOW>
<VI_Y2AXIS> false </VI_Y2AXIS>
</OV_YVAR_I>
<OV_YVAR_I>
<VI_SYMBOL> hepglmet1 </VI_SYMBOL>
<VI_SHOW> true </VI_SHOW>
<VI_Y2AXIS> false </VI_Y2AXIS>
</OV_YVAR_I>
<OV_YVAR_I>
<VI_SYMBOL> HAgllow1 </VI_SYMBOL>
<VI_SHOW> true </VI_SHOW>
<VI_Y2AXIS> false </VI_Y2AXIS>
</OV_YVAR_I>
<OV_YVAR_I>
<VI_SYMBOL> HVglfl1 </VI_SYMBOL>
<VI_SHOW> true </VI_SHOW>
<VI_Y2AXIS> false </VI_Y2AXIS>
</OV_YVAR_I>
<OV_YVAR_I>
<VI_SYMBOL> urineGlloss1 </VI_SYMBOL>
<VI_SHOW> true </VI_SHOW>
<VI_Y2AXIS> false </VI_Y2AXIS>
</OV_YVAR_I>
<OV_YVAR_I>
<VI_SYMBOL> insperglcmetroate </VI_SYMBOL>
<VI_SHOW> true </VI_SHOW>
<VI_Y2AXIS> false </VI_Y2AXIS>
</OV_YVAR_I>
<OV_YVAR_I>
<VI_SYMBOL> Hshuntglfl </VI_SYMBOL>
<VI_SHOW> true </VI_SHOW>
<VI_Y2AXIS> false </VI_Y2AXIS>
</OV_YVAR_I>
<OV_YVAR_I>
<VI_SYMBOL> intabrate </VI_SYMBOL>
<VI_SHOW> true </VI_SHOW>
<VI_Y2AXIS> false </VI_Y2AXIS>
</OV_YVAR_I>
<OV_YVAR_I>
<VI_SYMBOL> ninsglmetrate </VI_SYMBOL>
<VI_SHOW> true </VI_SHOW>
<VI_Y2AXIS> false </VI_Y2AXIS>
</OV_YVAR_I>
<OV_YVAR_I>
<VI_SYMBOL> sysAaGLC1 </VI_SYMBOL>
<VI_SHOW> true </VI_SHOW>
<VI_Y2AXIS> false </VI_Y2AXIS>
</OV_YVAR_I>
<OV_YVAR_I>
<VI_SYMBOL> SmaGLc1 </VI_SYMBOL>
<VI_SHOW> true </VI_SHOW>
<VI_Y2AXIS> false </VI_Y2AXIS>
</OV_YVAR_I>
<OV_YVAR_I>
<VI_SYMBOL> intestglc </VI_SYMBOL>
<VI_SHOW> true </VI_SHOW>
<VI_Y2AXIS> false </VI_Y2AXIS>
</OV_YVAR_I>
<OV_YVAR_I>
<VI_SYMBOL> syshepratio </VI_SYMBOL>
<VI_SHOW> true </VI_SHOW>
<VI_Y2AXIS> false </VI_Y2AXIS>
</OV_YVAR_I>
<OV_YVAR_I>
<VI_SYMBOL> intestP </VI_SYMBOL>
<VI_SHOW> true </VI_SHOW>
<VI_Y2AXIS> false </VI_Y2AXIS>
</OV_YVAR_I>
<OV_YVAR_I>
<VI_SYMBOL> SysINC </VI_SYMBOL>
<VI_SHOW> true </VI_SHOW>
<VI_Y2AXIS> false </VI_Y2AXIS>
</OV_YVAR_I>
<OV_YVAR_I>
<VI_SYMBOL> SmaINC </VI_SYMBOL>
<VI_SHOW> true </VI_SHOW>
<VI_Y2AXIS> false </VI_Y2AXIS>
</OV_YVAR_I>
<OV_YVAR_I>
<VI_SYMBOL> SMAGLPC </VI_SYMBOL>
<VI_SHOW> true </VI_SHOW>
<VI_Y2AXIS> false </VI_Y2AXIS>
</OV_YVAR_I>
<OV_YVAR_I>
<VI_SYMBOL> SysGLPC </VI_SYMBOL>
<VI_SHOW> true </VI_SHOW>
<VI_Y2AXIS> false </VI_Y2AXIS>
</OV_YVAR_I>
<OV_YVAR_I>
<VI_SYMBOL> SysGLNC </VI_SYMBOL>
<VI_SHOW> true </VI_SHOW>
<VI_Y2AXIS> false </VI_Y2AXIS>
</OV_YVAR_I>
<OV_YVAR_I>
<VI_SYMBOL> SMAGLNC </VI_SYMBOL>
<VI_SHOW> true </VI_SHOW>
<VI_Y2AXIS> false </VI_Y2AXIS>
</OV_YVAR_I>
<OV_YVAR_I>
<VI_SYMBOL> Pvglfl1 </VI_SYMBOL>
<VI_SHOW> true </VI_SHOW>
<VI_Y2AXIS> false </VI_Y2AXIS>
</OV_YVAR_I>
</OV_YVARS>
<OV_TABLE> true </OV_TABLE>
<OV_FFT> false </OV_FFT>
<OV_COLORS> true </OV_COLORS>
<OV_STYLES> false </OV_STYLES>
<OV_OSCMODE> false </OV_OSCMODE>
<OV_LINES> true </OV_LINES>
<OV_POINTS> false </OV_POINTS>
<OV_GRID> true </OV_GRID>
<OV_DBTN> true </OV_DBTN>
<OV_LEGEND> false </OV_LEGEND>
<OV_PARAMS> false </OV_PARAMS>
<OV_READOUT> false </OV_READOUT>
<OV_INITCOND> false </OV_INITCOND>
<OV_RDOUTFXFY> 0.0 0.0 </OV_RDOUTFXFY>
<OV_ZSNORMAL>
</OV_ZSNORMAL>
<OV_ZSFFT>
<ZS_SIZE> 1 </ZS_SIZE>
<ZS_I>
<ZS_XLOG> true </ZS_XLOG>
<ZS_Y1LOG> false </ZS_Y1LOG>
<ZS_Y2LOG> false </ZS_Y2LOG>
</ZS_I>
</OV_ZSFFT>
<OV_ZSOSCMODE>
</OV_ZSOSCMODE>
<OV_AUTOLABEL> 0 0 </OV_AUTOLABEL>
<OV_AUTOLABEL> 1 0 </OV_AUTOLABEL>
<OV_AUTOLABEL> 2 0 </OV_AUTOLABEL>
<OV_X1LABELS>                                      TIME                   </OV_X1LABELS>
<OV_Y1LABELS>                                      sysartvol1, Sintbvol1, SMAflow1, Hvflow1, PVflow1, HaFlow1, Hshuntinflow1, SmcapP, hepglmet1, HAgllow1, HVglfl1, urineGlloss1, insperglcmetroate, Hshuntglfl, intabrate, ninsglmetrate, sysAaGLC1, SmaGLc1, intestglc, syshepratio, intestP, SysINC, SmaINC, SMAGLPC, SysGLPC, SysGLNC, SMAGLNC                   </OV_Y1LABELS>
<OV_Y2LABELS>                                                         </OV_Y2LABELS>
<OV_LEGENDXY> 0.30000001192092896 0.5 </OV_LEGENDXY>
<OV_PARAMSXY> 0.30000001192092896 0.5 </OV_PARAMSXY>
</graph.COutputView>
</SingleView>
</graph.COutputFrame>
<graph.COutputFrame>
<DocPanel>
<Name>
Graph 2
</Name>
</DocPanel>
<overlay> 1 </overlay>
<slidersVisible> true </slidersVisible>

<SingleView>
<graph.COutputView>
<Name> Graph </Name>
<GraphToolBar>
<Grid> 1 </Grid>
<Readout> 1 </Readout>
</GraphToolBar>
<Plot>
<LineWidth> 1 </LineWidth>
</Plot>
<OV_XVAR>
<VI_SYMBOL> TIME </VI_SYMBOL>
</OV_XVAR>
<OV_YVARS>
<OV_YVAR_I>
<VI_SYMBOL> sysAaGLC1 </VI_SYMBOL>
<VI_SHOW> true </VI_SHOW>
<VI_Y2AXIS> false </VI_Y2AXIS>
</OV_YVAR_I>
<OV_YVAR_I>
<VI_SYMBOL> hepglmet1 </VI_SYMBOL>
<VI_SHOW> false </VI_SHOW>
<VI_Y2AXIS> false </VI_Y2AXIS>
</OV_YVAR_I>
<OV_YVAR_I>
<VI_SYMBOL> insperglcmetroate </VI_SYMBOL>
<VI_SHOW> false </VI_SHOW>
<VI_Y2AXIS> false </VI_Y2AXIS>
</OV_YVAR_I>
<OV_YVAR_I>
<VI_SYMBOL> ninsglmetrate </VI_SYMBOL>
<VI_SHOW> false </VI_SHOW>
<VI_Y2AXIS> false </VI_Y2AXIS>
</OV_YVAR_I>
</OV_YVARS>
<OV_TABLE> false </OV_TABLE>
<OV_FFT> false </OV_FFT>
<OV_COLORS> true </OV_COLORS>
<OV_STYLES> false </OV_STYLES>
<OV_OSCMODE> false </OV_OSCMODE>
<OV_LINES> true </OV_LINES>
<OV_POINTS> false </OV_POINTS>
<OV_GRID> true </OV_GRID>
<OV_DBTN> true </OV_DBTN>
<OV_LEGEND> false </OV_LEGEND>
<OV_PARAMS> false </OV_PARAMS>
<OV_READOUT> true </OV_READOUT>
<OV_INITCOND> false </OV_INITCOND>
<OV_RDOUTFXFY> 405.15021459227466 12.300380228136882 </OV_RDOUTFXFY>
<OV_ZSNORMAL>
</OV_ZSNORMAL>
<OV_ZSFFT>
<ZS_SIZE> 1 </ZS_SIZE>
<ZS_I>
<ZS_XLOG> true </ZS_XLOG>
<ZS_Y1LOG> false </ZS_Y1LOG>
<ZS_Y2LOG> false </ZS_Y2LOG>
</ZS_I>
</OV_ZSFFT>
<OV_ZSOSCMODE>
</OV_ZSOSCMODE>
<OV_AUTOLABEL> 0 0 </OV_AUTOLABEL>
<OV_AUTOLABEL> 1 0 </OV_AUTOLABEL>
<OV_AUTOLABEL> 2 0 </OV_AUTOLABEL>
<OV_X1LABELS>                                    TIME                  </OV_X1LABELS>
<OV_Y1LABELS>                                    sysAaGLC1, hepglmet1, insperglcmetroate, ninsglmetrate                  </OV_Y1LABELS>
<OV_Y2LABELS>                                                      </OV_Y2LABELS>
<OV_LEGENDXY> 0.30000001192092896 0.5 </OV_LEGENDXY>
<OV_PARAMSXY> 0.30000001192092896 0.5 </OV_PARAMSXY>
</graph.COutputView>
</SingleView>
</graph.COutputFrame>
<visualMadonna.ModelPanel>
<DocPanel>
</DocPanel>
<ModelId> 3 </ModelId>
<Grid> false </Grid>
<Background> 255 255 255 </Background>
</visualMadonna.ModelPanel>

<visualMadonna.ModelPanel>
<DocPanel>
</DocPanel>
<ModelId> 440 </ModelId>
<Grid> false </Grid>
<Background> 255 255 255 </Background>
</visualMadonna.ModelPanel>

<visualMadonna.ModelPanel>
<DocPanel>
</DocPanel>
<ModelId> 206 </ModelId>
<Grid> true </Grid>
<Background> 255 255 255 </Background>
</visualMadonna.ModelPanel>

<graph.COutputFrame>
<DocPanel>
<Name>
Graph 3
</Name>
</DocPanel>
<slidersVisible> true </slidersVisible>

<SingleView>
<graph.COutputView>
<Name> Graph </Name>
<GraphToolBar>
<Grid> 1 </Grid>
</GraphToolBar>
<Plot>
<LineWidth> 1 </LineWidth>
</Plot>
<OV_XVAR>
<VI_SYMBOL> TIME </VI_SYMBOL>
</OV_XVAR>
<OV_YVARS>
<OV_YVAR_I>
<VI_SYMBOL> intabrate </VI_SYMBOL>
<VI_SHOW> true </VI_SHOW>
<VI_Y2AXIS> false </VI_Y2AXIS>
</OV_YVAR_I>
<OV_YVAR_I>
<VI_SYMBOL> Pvglfl1 </VI_SYMBOL>
<VI_SHOW> true </VI_SHOW>
<VI_Y2AXIS> true </VI_Y2AXIS>
</OV_YVAR_I>
</OV_YVARS>
<OV_TABLE> false </OV_TABLE>
<OV_FFT> false </OV_FFT>
<OV_COLORS> true </OV_COLORS>
<OV_STYLES> false </OV_STYLES>
<OV_OSCMODE> false </OV_OSCMODE>
<OV_LINES> true </OV_LINES>
<OV_POINTS> true </OV_POINTS>
<OV_GRID> true </OV_GRID>
<OV_DBTN> true </OV_DBTN>
<OV_LEGEND> false </OV_LEGEND>
<OV_PARAMS> false </OV_PARAMS>
<OV_READOUT> false </OV_READOUT>
<OV_INITCOND> false </OV_INITCOND>
<OV_RDOUTFXFY> 0.0 0.0 </OV_RDOUTFXFY>
<OV_ZSNORMAL>
</OV_ZSNORMAL>
<OV_ZSFFT>
<ZS_SIZE> 1 </ZS_SIZE>
<ZS_I>
<ZS_XLOG> true </ZS_XLOG>
<ZS_Y1LOG> false </ZS_Y1LOG>
<ZS_Y2LOG> false </ZS_Y2LOG>
</ZS_I>
</OV_ZSFFT>
<OV_ZSOSCMODE>
</OV_ZSOSCMODE>
<OV_AUTOLABEL> 0 0 </OV_AUTOLABEL>
<OV_AUTOLABEL> 1 0 </OV_AUTOLABEL>
<OV_AUTOLABEL> 2 0 </OV_AUTOLABEL>
<OV_X1LABELS>                    TIME          </OV_X1LABELS>
<OV_Y1LABELS>                    intabrate          </OV_Y1LABELS>
<OV_Y2LABELS>                    Pvglfl1          </OV_Y2LABELS>
<OV_LEGENDXY> 0.30000001192092896 0.5 </OV_LEGENDXY>
<OV_PARAMSXY> 0.30000001192092896 0.5 </OV_PARAMSXY>
</graph.COutputView>
</SingleView>
</graph.COutputFrame>
<graph.COutputFrame>
<DocPanel>
<Name>
Graph 4
</Name>
</DocPanel>
<slidersVisible> true </slidersVisible>

<SingleView>
<graph.COutputView>
<Name> Graph </Name>
<GraphToolBar>
<Grid> 1 </Grid>
</GraphToolBar>
<Plot>
<LineWidth> 1 </LineWidth>
</Plot>
<OV_XVAR>
<VI_SYMBOL> TIME </VI_SYMBOL>
</OV_XVAR>
<OV_YVARS>
<OV_YVAR_I>
<VI_SYMBOL> SmaGLc1 </VI_SYMBOL>
<VI_SHOW> true </VI_SHOW>
<VI_Y2AXIS> false </VI_Y2AXIS>
</OV_YVAR_I>
<OV_YVAR_I>
<VI_SYMBOL> sysAaGLC1 </VI_SYMBOL>
<VI_SHOW> true </VI_SHOW>
<VI_Y2AXIS> false </VI_Y2AXIS>
</OV_YVAR_I>
<OV_YVAR_I>
<VI_SYMBOL> intestglc </VI_SYMBOL>
<VI_SHOW> true </VI_SHOW>
<VI_Y2AXIS> true </VI_Y2AXIS>
</OV_YVAR_I>
</OV_YVARS>
<OV_TABLE> false </OV_TABLE>
<OV_FFT> false </OV_FFT>
<OV_COLORS> true </OV_COLORS>
<OV_STYLES> false </OV_STYLES>
<OV_OSCMODE> false </OV_OSCMODE>
<OV_LINES> true </OV_LINES>
<OV_POINTS> false </OV_POINTS>
<OV_GRID> true </OV_GRID>
<OV_DBTN> true </OV_DBTN>
<OV_LEGEND> false </OV_LEGEND>
<OV_PARAMS> false </OV_PARAMS>
<OV_READOUT> false </OV_READOUT>
<OV_INITCOND> false </OV_INITCOND>
<OV_RDOUTFXFY> 0.0 0.0 </OV_RDOUTFXFY>
<OV_ZSNORMAL>
</OV_ZSNORMAL>
<OV_ZSFFT>
<ZS_SIZE> 1 </ZS_SIZE>
<ZS_I>
<ZS_XLOG> true </ZS_XLOG>
<ZS_Y1LOG> false </ZS_Y1LOG>
<ZS_Y2LOG> false </ZS_Y2LOG>
</ZS_I>
</OV_ZSFFT>
<OV_ZSOSCMODE>
</OV_ZSOSCMODE>
<OV_AUTOLABEL> 0 0 </OV_AUTOLABEL>
<OV_AUTOLABEL> 1 0 </OV_AUTOLABEL>
<OV_AUTOLABEL> 2 0 </OV_AUTOLABEL>
<OV_X1LABELS>                    TIME          </OV_X1LABELS>
<OV_Y1LABELS>                    SmaGLc1, sysAaGLC1          </OV_Y1LABELS>
<OV_Y2LABELS>                    intestglc          </OV_Y2LABELS>
<OV_LEGENDXY> 0.30000001192092896 0.5 </OV_LEGENDXY>
<OV_PARAMSXY> 0.30000001192092896 0.5 </OV_PARAMSXY>
</graph.COutputView>
</SingleView>
</graph.COutputFrame>
<graph.COutputFrame>
<DocPanel>
<Name>
Graph 5
</Name>
</DocPanel>
<slidersVisible> true </slidersVisible>

<SingleView>
<graph.COutputView>
<Name> Graph </Name>
<GraphToolBar>
<Table> 1 </Table>
<Grid> 1 </Grid>
</GraphToolBar>
<Plot>
<LineWidth> 1 </LineWidth>
</Plot>
<OV_XVAR>
<VI_SYMBOL> TIME </VI_SYMBOL>
</OV_XVAR>
<OV_YVARS>
<OV_YVAR_I>
<VI_SYMBOL> Pvglfl1 </VI_SYMBOL>
<VI_SHOW> true </VI_SHOW>
<VI_Y2AXIS> false </VI_Y2AXIS>
</OV_YVAR_I>
<OV_YVAR_I>
<VI_SYMBOL> intabrate </VI_SYMBOL>
<VI_SHOW> true </VI_SHOW>
<VI_Y2AXIS> false </VI_Y2AXIS>
</OV_YVAR_I>
<OV_YVAR_I>
<VI_SYMBOL> sysAaGLC1 </VI_SYMBOL>
<VI_SHOW> true </VI_SHOW>
<VI_Y2AXIS> false </VI_Y2AXIS>
</OV_YVAR_I>
<OV_YVAR_I>
<VI_SYMBOL> SmaGLc1 </VI_SYMBOL>
<VI_SHOW> true </VI_SHOW>
<VI_Y2AXIS> false </VI_Y2AXIS>
</OV_YVAR_I>
<OV_YVAR_I>
<VI_SYMBOL> intestglc </VI_SYMBOL>
<VI_SHOW> true </VI_SHOW>
<VI_Y2AXIS> false </VI_Y2AXIS>
</OV_YVAR_I>
<OV_YVAR_I>
<VI_SYMBOL> SMAflow1 </VI_SYMBOL>
<VI_SHOW> true </VI_SHOW>
<VI_Y2AXIS> false </VI_Y2AXIS>
</OV_YVAR_I>
</OV_YVARS>
<OV_TABLE> true </OV_TABLE>
<OV_FFT> false </OV_FFT>
<OV_COLORS> true </OV_COLORS>
<OV_STYLES> false </OV_STYLES>
<OV_OSCMODE> false </OV_OSCMODE>
<OV_LINES> true </OV_LINES>
<OV_POINTS> false </OV_POINTS>
<OV_GRID> true </OV_GRID>
<OV_DBTN> true </OV_DBTN>
<OV_LEGEND> false </OV_LEGEND>
<OV_PARAMS> false </OV_PARAMS>
<OV_READOUT> false </OV_READOUT>
<OV_INITCOND> false </OV_INITCOND>
<OV_RDOUTFXFY> 0.0 0.0 </OV_RDOUTFXFY>
<OV_ZSNORMAL>
</OV_ZSNORMAL>
<OV_ZSFFT>
<ZS_SIZE> 1 </ZS_SIZE>
<ZS_I>
<ZS_XLOG> true </ZS_XLOG>
<ZS_Y1LOG> false </ZS_Y1LOG>
<ZS_Y2LOG> false </ZS_Y2LOG>
</ZS_I>
</OV_ZSFFT>
<OV_ZSOSCMODE>
</OV_ZSOSCMODE>
<OV_AUTOLABEL> 0 0 </OV_AUTOLABEL>
<OV_AUTOLABEL> 1 0 </OV_AUTOLABEL>
<OV_AUTOLABEL> 2 0 </OV_AUTOLABEL>
<OV_X1LABELS>                    TIME          </OV_X1LABELS>
<OV_Y1LABELS>                    Pvglfl1, intabrate, sysAaGLC1, SmaGLc1, intestglc, SMAflow1          </OV_Y1LABELS>
<OV_Y2LABELS>                              </OV_Y2LABELS>
<OV_LEGENDXY> 0.30000001192092896 0.5 </OV_LEGENDXY>
<OV_PARAMSXY> 0.30000001192092896 0.5 </OV_PARAMSXY>
</graph.COutputView>
</SingleView>
</graph.COutputFrame>
<graph.COutputFrame>
<DocPanel>
<Name>
Graph 6
</Name>
</DocPanel>
<overlay> 1 </overlay>
<slidersVisible> true </slidersVisible>

<SingleView>
<graph.COutputView>
<Name> Graph </Name>
<GraphToolBar>
<Grid> 1 </Grid>
</GraphToolBar>
<Plot>
<LineWidth> 1 </LineWidth>
</Plot>
<OV_XVAR>
<VI_SYMBOL> TIME </VI_SYMBOL>
</OV_XVAR>
<OV_YVARS>
<OV_YVAR_I>
<VI_SYMBOL> intestP </VI_SYMBOL>
<VI_SHOW> true </VI_SHOW>
<VI_Y2AXIS> false </VI_Y2AXIS>
</OV_YVAR_I>
</OV_YVARS>
<OV_TABLE> false </OV_TABLE>
<OV_FFT> false </OV_FFT>
<OV_COLORS> true </OV_COLORS>
<OV_STYLES> false </OV_STYLES>
<OV_OSCMODE> false </OV_OSCMODE>
<OV_LINES> true </OV_LINES>
<OV_POINTS> false </OV_POINTS>
<OV_GRID> true </OV_GRID>
<OV_DBTN> true </OV_DBTN>
<OV_LEGEND> false </OV_LEGEND>
<OV_PARAMS> false </OV_PARAMS>
<OV_READOUT> false </OV_READOUT>
<OV_INITCOND> false </OV_INITCOND>
<OV_RDOUTFXFY> 0.0 0.0 </OV_RDOUTFXFY>
<OV_ZSNORMAL>
</OV_ZSNORMAL>
<OV_ZSFFT>
<ZS_SIZE> 1 </ZS_SIZE>
<ZS_I>
<ZS_XLOG> true </ZS_XLOG>
<ZS_Y1LOG> false </ZS_Y1LOG>
<ZS_Y2LOG> false </ZS_Y2LOG>
</ZS_I>
</OV_ZSFFT>
<OV_ZSOSCMODE>
</OV_ZSOSCMODE>
<OV_AUTOLABEL> 0 0 </OV_AUTOLABEL>
<OV_AUTOLABEL> 1 0 </OV_AUTOLABEL>
<OV_AUTOLABEL> 2 0 </OV_AUTOLABEL>
<OV_X1LABELS>                    TIME          </OV_X1LABELS>
<OV_Y1LABELS>                    intestP          </OV_Y1LABELS>
<OV_Y2LABELS>                              </OV_Y2LABELS>
<OV_LEGENDXY> 0.30000001192092896 0.5 </OV_LEGENDXY>
<OV_PARAMSXY> 0.30000001192092896 0.5 </OV_PARAMSXY>
</graph.COutputView>
</SingleView>
</graph.COutputFrame>
<graph.COutputFrame>
<DocPanel>
<Name>
Graph 7
</Name>
</DocPanel>
<overlay> 1 </overlay>
<slidersVisible> true </slidersVisible>

<SingleView>
<graph.COutputView>
<Name> Graph </Name>
<GraphToolBar>
<Table> 1 </Table>
<Grid> 1 </Grid>
</GraphToolBar>
<Plot>
<LineWidth> 1 </LineWidth>
</Plot>
<OV_XVAR>
<VI_SYMBOL> SMAflow1 </VI_SYMBOL>
</OV_XVAR>
<OV_YVARS>
<OV_YVAR_I>
<VI_SYMBOL> intestglc </VI_SYMBOL>
<VI_SHOW> true </VI_SHOW>
<VI_Y2AXIS> false </VI_Y2AXIS>
</OV_YVAR_I>
<OV_YVAR_I>
<VI_SYMBOL> SmaGLc1 </VI_SYMBOL>
<VI_SHOW> true </VI_SHOW>
<VI_Y2AXIS> true </VI_Y2AXIS>
</OV_YVAR_I>
</OV_YVARS>
<OV_TABLE> true </OV_TABLE>
<OV_FFT> false </OV_FFT>
<OV_COLORS> true </OV_COLORS>
<OV_STYLES> false </OV_STYLES>
<OV_OSCMODE> false </OV_OSCMODE>
<OV_LINES> true </OV_LINES>
<OV_POINTS> false </OV_POINTS>
<OV_GRID> true </OV_GRID>
<OV_DBTN> true </OV_DBTN>
<OV_LEGEND> false </OV_LEGEND>
<OV_PARAMS> false </OV_PARAMS>
<OV_READOUT> false </OV_READOUT>
<OV_INITCOND> false </OV_INITCOND>
<OV_RDOUTFXFY> 0.0 0.0 </OV_RDOUTFXFY>
<OV_ZSNORMAL>
<ZS_SIZE> 4 </ZS_SIZE>
<ZS_I>
<ZS_XLOG> false </ZS_XLOG>
<ZS_Y1LOG> false </ZS_Y1LOG>
<ZS_Y2LOG> false </ZS_Y2LOG>
</ZS_I>
<ZS_I>
<ZS_XLOG> false </ZS_XLOG>
<ZS_Y1LOG> false </ZS_Y1LOG>
<ZS_Y2MINMAXDIV> 0.0 0.0 8  </ZS_Y2MINMAXDIV>
<ZS_Y2LOG> false </ZS_Y2LOG>
</ZS_I>
<ZS_I>
<ZS_XMINMAXDIV> 990.0 1050.0 6  </ZS_XMINMAXDIV>
<ZS_XLOG> false </ZS_XLOG>
<ZS_Y1MINMAXDIV> 0.0 600.0 6  </ZS_Y1MINMAXDIV>
<ZS_Y1LOG> false </ZS_Y1LOG>
<ZS_Y2MINMAXDIV> 0.0 0.0 8  </ZS_Y2MINMAXDIV>
<ZS_Y2LOG> false </ZS_Y2LOG>
</ZS_I>
<ZS_I>
<ZS_XLOG> false </ZS_XLOG>
<ZS_Y1LOG> false </ZS_Y1LOG>
<ZS_Y2LOG> false </ZS_Y2LOG>
</ZS_I>
</OV_ZSNORMAL>
<OV_ZSFFT>
<ZS_SIZE> 1 </ZS_SIZE>
<ZS_I>
<ZS_XLOG> true </ZS_XLOG>
<ZS_Y1LOG> false </ZS_Y1LOG>
<ZS_Y2LOG> false </ZS_Y2LOG>
</ZS_I>
</OV_ZSFFT>
<OV_ZSOSCMODE>
</OV_ZSOSCMODE>
<OV_AUTOLABEL> 0 0 </OV_AUTOLABEL>
<OV_AUTOLABEL> 1 0 </OV_AUTOLABEL>
<OV_AUTOLABEL> 2 0 </OV_AUTOLABEL>
<OV_X1LABELS>                  SMAflow1         </OV_X1LABELS>
<OV_Y1LABELS>                  intestglc         </OV_Y1LABELS>
<OV_Y2LABELS>                  SmaGLc1         </OV_Y2LABELS>
<OV_LEGENDXY> 0.30000001192092896 0.5 </OV_LEGENDXY>
<OV_PARAMSXY> 0.30000001192092896 0.5 </OV_PARAMSXY>
</graph.COutputView>
</SingleView>
</graph.COutputFrame>
<graph.COutputFrame>
<DocPanel>
<Name>
Graph 8
</Name>
</DocPanel>
<overlay> 1 </overlay>
<slidersVisible> true </slidersVisible>

<SingleView>
<graph.COutputView>
<Name> Graph </Name>
<GraphToolBar>
<Table> 1 </Table>
<Grid> 1 </Grid>
</GraphToolBar>
<Plot>
<LineWidth> 1 </LineWidth>
</Plot>
<OV_XVAR>
<VI_SYMBOL> TIME </VI_SYMBOL>
</OV_XVAR>
<OV_YVARS>
<OV_YVAR_I>
<VI_SYMBOL> SMAflow1 </VI_SYMBOL>
<VI_SHOW> false </VI_SHOW>
<VI_Y2AXIS> false </VI_Y2AXIS>
</OV_YVAR_I>
<OV_YVAR_I>
<VI_SYMBOL> Hvflow1 </VI_SYMBOL>
<VI_SHOW> false </VI_SHOW>
<VI_Y2AXIS> false </VI_Y2AXIS>
</OV_YVAR_I>
<OV_YVAR_I>
<VI_SYMBOL> PVflow1 </VI_SYMBOL>
<VI_SHOW> false </VI_SHOW>
<VI_Y2AXIS> false </VI_Y2AXIS>
</OV_YVAR_I>
<OV_YVAR_I>
<VI_SYMBOL> HaFlow1 </VI_SYMBOL>
<VI_SHOW> false </VI_SHOW>
<VI_Y2AXIS> false </VI_Y2AXIS>
</OV_YVAR_I>
<OV_YVAR_I>
<VI_SYMBOL> Hshuntinflow1 </VI_SYMBOL>
<VI_SHOW> false </VI_SHOW>
<VI_Y2AXIS> false </VI_Y2AXIS>
</OV_YVAR_I>
<OV_YVAR_I>
<VI_SYMBOL> Pvglfl1 </VI_SYMBOL>
<VI_SHOW> false </VI_SHOW>
<VI_Y2AXIS> false </VI_Y2AXIS>
</OV_YVAR_I>
<OV_YVAR_I>
<VI_SYMBOL> hepglmet1 </VI_SYMBOL>
<VI_SHOW> false </VI_SHOW>
<VI_Y2AXIS> false </VI_Y2AXIS>
</OV_YVAR_I>
<OV_YVAR_I>
<VI_SYMBOL> HAgllow1 </VI_SYMBOL>
<VI_SHOW> false </VI_SHOW>
<VI_Y2AXIS> false </VI_Y2AXIS>
</OV_YVAR_I>
<OV_YVAR_I>
<VI_SYMBOL> HVglfl1 </VI_SYMBOL>
<VI_SHOW> false </VI_SHOW>
<VI_Y2AXIS> false </VI_Y2AXIS>
</OV_YVAR_I>
<OV_YVAR_I>
<VI_SYMBOL> Hshuntglfl </VI_SYMBOL>
<VI_SHOW> false </VI_SHOW>
<VI_Y2AXIS> false </VI_Y2AXIS>
</OV_YVAR_I>
<OV_YVAR_I>
<VI_SYMBOL> intabrate </VI_SYMBOL>
<VI_SHOW> false </VI_SHOW>
<VI_Y2AXIS> false </VI_Y2AXIS>
</OV_YVAR_I>
<OV_YVAR_I>
<VI_SYMBOL> ninsglmetrate </VI_SYMBOL>
<VI_SHOW> false </VI_SHOW>
<VI_Y2AXIS> false </VI_Y2AXIS>
</OV_YVAR_I>
<OV_YVAR_I>
<VI_SYMBOL> SmaGLc1 </VI_SYMBOL>
<VI_SHOW> false </VI_SHOW>
<VI_Y2AXIS> false </VI_Y2AXIS>
</OV_YVAR_I>
<OV_YVAR_I>
<VI_SYMBOL> sysAaGLC1 </VI_SYMBOL>
<VI_SHOW> false </VI_SHOW>
<VI_Y2AXIS> false </VI_Y2AXIS>
</OV_YVAR_I>
<OV_YVAR_I>
<VI_SYMBOL> intestglc </VI_SYMBOL>
<VI_SHOW> false </VI_SHOW>
<VI_Y2AXIS> false </VI_Y2AXIS>
</OV_YVAR_I>
<OV_YVAR_I>
<VI_SYMBOL> intestP </VI_SYMBOL>
<VI_SHOW> false </VI_SHOW>
<VI_Y2AXIS> false </VI_Y2AXIS>
</OV_YVAR_I>
<OV_YVAR_I>
<VI_SYMBOL> SysINC </VI_SYMBOL>
<VI_SHOW> false </VI_SHOW>
<VI_Y2AXIS> false </VI_Y2AXIS>
</OV_YVAR_I>
<OV_YVAR_I>
<VI_SYMBOL> SmaINC </VI_SYMBOL>
<VI_SHOW> false </VI_SHOW>
<VI_Y2AXIS> false </VI_Y2AXIS>
</OV_YVAR_I>
<OV_YVAR_I>
<VI_SYMBOL> SysGLPC </VI_SYMBOL>
<VI_SHOW> false </VI_SHOW>
<VI_Y2AXIS> false </VI_Y2AXIS>
</OV_YVAR_I>
<OV_YVAR_I>
<VI_SYMBOL> SMAGLPC </VI_SYMBOL>
<VI_SHOW> false </VI_SHOW>
<VI_Y2AXIS> false </VI_Y2AXIS>
</OV_YVAR_I>
<OV_YVAR_I>
<VI_SYMBOL> SysGLNC </VI_SYMBOL>
<VI_SHOW> true </VI_SHOW>
<VI_Y2AXIS> false </VI_Y2AXIS>
</OV_YVAR_I>
<OV_YVAR_I>
<VI_SYMBOL> SMAGLNC </VI_SYMBOL>
<VI_SHOW> false </VI_SHOW>
<VI_Y2AXIS> false </VI_Y2AXIS>
</OV_YVAR_I>
<OV_YVAR_I>
<VI_SYMBOL> ninsmetrate </VI_SYMBOL>
<VI_SHOW> false </VI_SHOW>
<VI_Y2AXIS> false </VI_Y2AXIS>
</OV_YVAR_I>
<OV_YVAR_I>
<VI_SYMBOL> songlmetrate1 </VI_SYMBOL>
<VI_SHOW> false </VI_SHOW>
<VI_Y2AXIS> false </VI_Y2AXIS>
</OV_YVAR_I>
<OV_YVAR_I>
<VI_SYMBOL> insperglcmetroate </VI_SYMBOL>
<VI_SHOW> false </VI_SHOW>
<VI_Y2AXIS> false </VI_Y2AXIS>
</OV_YVAR_I>
</OV_YVARS>
<OV_TABLE> true </OV_TABLE>
<OV_FFT> false </OV_FFT>
<OV_COLORS> true </OV_COLORS>
<OV_STYLES> false </OV_STYLES>
<OV_OSCMODE> false </OV_OSCMODE>
<OV_LINES> true </OV_LINES>
<OV_POINTS> false </OV_POINTS>
<OV_GRID> true </OV_GRID>
<OV_DBTN> true </OV_DBTN>
<OV_LEGEND> false </OV_LEGEND>
<OV_PARAMS> false </OV_PARAMS>
<OV_READOUT> false </OV_READOUT>
<OV_INITCOND> false </OV_INITCOND>
<OV_RDOUTFXFY> 0.0 0.0 </OV_RDOUTFXFY>
<OV_ZSNORMAL>
</OV_ZSNORMAL>
<OV_ZSFFT>
<ZS_SIZE> 1 </ZS_SIZE>
<ZS_I>
<ZS_XLOG> true </ZS_XLOG>
<ZS_Y1LOG> false </ZS_Y1LOG>
<ZS_Y2LOG> false </ZS_Y2LOG>
</ZS_I>
</OV_ZSFFT>
<OV_ZSOSCMODE>
</OV_ZSOSCMODE>
<OV_AUTOLABEL> 0 0 </OV_AUTOLABEL>
<OV_AUTOLABEL> 1 0 </OV_AUTOLABEL>
<OV_AUTOLABEL> 2 0 </OV_AUTOLABEL>
<OV_X1LABELS>                TIME        </OV_X1LABELS>
<OV_Y1LABELS>                SMAflow1, Hvflow1, PVflow1, HaFlow1, Hshuntinflow1, Pvglfl1, hepglmet1, HAgllow1, HVglfl1, Hshuntglfl, intabrate, ninsglmetrate, SmaGLc1, sysAaGLC1, intestglc, intestP, SysINC, SmaINC, SysGLPC, SMAGLPC, SysGLNC, SMAGLNC, ninsmetrate, songlmetrate1        </OV_Y1LABELS>
<OV_Y2LABELS>                        </OV_Y2LABELS>
<OV_LEGENDXY> 0.30000001192092896 0.5 </OV_LEGENDXY>
<OV_PARAMSXY> 0.30000001192092896 0.5 </OV_PARAMSXY>
</graph.COutputView>
</SingleView>
</graph.COutputFrame>
<visualMadonna.ModelPanel>
<DocPanel>
</DocPanel>
<ModelId> 577 </ModelId>
<Grid> true </Grid>
<Background> 255 255 255 </Background>
</visualMadonna.ModelPanel>

</TabSplitter>
<idx> 1 </idx>
<TabSplitter>
<SelectedIndex> -1 </SelectedIndex>
</TabSplitter>
</jmadonna.MultiPanel>

<ChemicalReactionDialog>
<ShowRates> true </ShowRates>
<ShowConsts> true </ShowConsts>
<ShowInits> true </ShowInits>
<ShowDiffs> true </ShowDiffs>
</ChemicalReactionDialog>
</Document>
